# Supplementary material for: The effect of the alpha-specific PI3K inhibitor alpelisib combined with anti-HER2 therapy in HER2+/PIK3CA mutant breast cancer
Source: Front Oncol. 2023 Jul 4;13:1108242. doi: 10.3389/fonc.2023.1108242 (PMC10353540; doi:10.3389/fonc.2023.1108242)
Supplement: Supplementary Table 1 — Differentially Expressed Genes (DEGs) in alpelisib-resistant vs -sensitive HER2 +/PIK3CA mutant breast cancer cell lines. Comparisons of gene expression between alpelisib-resistant (AR) and alpelisib+trastuzumab-resistant (ATR) HCC1954 and KPL4 derivatives vs parental cells treated with alpelisib (+A) or alpelisib+trastuzumab (+AT) for 48 hours were performed using DESeq2. The Wald test was used to generate p-values and log2 fold changes. Genes with an adjusted p-value < 0.05 and absolute log2 fold change > 1 were defined as DEGs. [file Table_1.xlsx]

## Sheet: KPL4 AR vs KLP4 + A
ID	log2 Fold-Change	p-value	p-adj	KPL4-AR_sample1	KPL4-AR_sample2	KPL4-AR_sample3	KPL4-Alpelisib_sample1	KPL4-Alpelisib_sample2	KPL4-Alpelisib_sample3	Gene Name
ENSG00000000460	1.17839	8.62533e-37	4.91348e-36	625.977	635.507	632.777	269.149	283.077	284.658	C1orf112
ENSG00000000971	-1.28389	0.00348524	0.00503176	10.7106	9.7024	9.965	23.4042	25.9968	24.3992	CFH
ENSG00000001036	1.86329	1.79487e-223	1.45838e-221	3538.08	3834.39	3642.21	994.68	1019.65	1013.92	FUCA2
ENSG00000001084	1.33928	2.48323e-217	1.92457e-215	22711.3	22996.6	22218	9151.06	8760.93	8933.73	GCLC
ENSG00000001167	1.32508	6.53397e-65	7.09396e-64	1127	1046.89	1101.13	426.152	438.095	441.897	NFYA
ENSG00000001497	1.05604	7.43298e-80	1.07087e-78	2887.11	3071.78	2930.71	1425.71	1426.94	1424.19	LAS1L
ENSG00000001561	1.14369	4.72893e-60	4.71116e-59	1543.52	1675.6	1533.61	700.177	701.914	749.147	ENPP4
ENSG00000002586	1.1457	1.68555e-71	2.10179e-70	3175.11	3352.18	3221.68	1390.6	1613.73	1403.41	CD99
ENSG00000002587	1.44454	6.90194e-10	1.57662e-09	97.5857	97.9942	92.6745	27.3049	41.4024	37.0507	HS3ST1
ENSG00000003096	-4.32608	8.81107e-64	9.41072e-63	16.661	12.6131	15.944	261.347	333.145	306.346	KLHL13
ENSG00000003249	-1.04983	5.63185e-28	2.5324e-27	277.286	282.34	310.908	620.212	597.927	586.485	DBNDD1
ENSG00000003393	-1.58144	2.57428e-79	3.67376e-78	339.17	350.257	387.638	1037.59	1114.98	1075.37	ALS2
ENSG00000003400	5.8253	4.31867e-11	1.05629e-10	52.3631	43.6608	64.7725	0.975177	0	1.80735	CASP10
ENSG00000003402	-1.31895	1.72566e-50	1.38135e-49	372.492	358.989	355.75	879.609	980.177	851.262	CFLAR
ENSG00000004139	-1.25185	0.00348701	0.00503383	14.2808	12.6131	7.972	35.1064	21.1826	26.2066	SARM1
ENSG00000004399	-1.28223	1.87532e-103	3.88242e-102	2364.67	2075.34	2204.26	5673.58	5241.73	5232.28	PLXND1
ENSG00000004455	1.31574	2.84725e-147	1.07846e-145	5934.88	6233.79	6124.49	2448.67	2361.86	2538.42	AK2
ENSG00000004660	2.18098	3.09353e-63	3.2717e-62	460.557	421.084	462.376	89.7162	111.69	94.8859	CAMKK1
ENSG00000004779	1.07849	5.53398e-61	5.62064e-60	1735.12	1897.79	1797.69	836.702	869.45	866.624	NDUFAB1
ENSG00000004838	-2.17587	4.25775e-27	1.86893e-26	46.4127	36.8691	34.8775	167.73	169.461	192.483	ZMYND10
ENSG00000004864	1.99211	1.87647e-95	3.40445e-94	998.468	887.77	898.843	212.589	231.083	254.836	SLC25A13
ENSG00000004866	1.44914	5.92248e-30	2.81822e-29	345.12	387.126	359.736	122.872	150.204	127.418	ST7
ENSG00000005108	1.95133	1.75278e-49	1.36616e-48	390.343	361.9	401.589	102.394	103.024	93.0785	THSD7A
ENSG00000005187	-2.53972	1.10893e-17	3.61582e-17	11.9007	17.4643	17.937	101.418	79.9162	96.6932	ACSM3
ENSG00000005189	1.14727	2.7608e-09	6.1125e-09	121.387	141.655	124.562	60.461	63.5478	51.5095	REXO5
ENSG00000005238	-1.18779	7.94981e-27	3.45444e-26	196.361	205.691	212.254	449.556	442.909	507.865	FAM214B
ENSG00000005302	1.00973	3.15869e-44	2.15324e-43	1213.87	1159.44	1177.86	584.131	570.967	607.27	MSL3
ENSG00000005469	1.15625	8.42096e-19	2.84521e-18	289.187	299.804	313.897	137.5	146.353	121.996	CROT
ENSG00000005844	-1.11681	0.000371819	0.000584249	22.6113	16.4941	34.8775	42.9078	60.6593	56.9315	ITGAL
ENSG00000005884	1.46146	2.69315e-142	9.39989e-141	5586.19	5529.4	5324.3	2137.59	1863.11	1969.11	ITGA3
ENSG00000005961	-1.22538	8.11532e-05	0.00013429	32.1319	22.3155	16.9405	52.6595	45.2537	66.8719	ITGA2B
ENSG00000006015	1.68719	2.35395e-72	2.96708e-71	797.347	888.74	790.224	267.198	251.303	251.222	REX1BD
ENSG00000006025	4.00892	7.12039e-15	2.07542e-14	51.173	51.4227	64.7725	4.87588	1.92569	3.6147	OSBPL7
ENSG00000006047	-1.1173	5.3955e-24	2.15834e-23	215.403	197.929	213.251	489.539	429.429	439.186	YBX2
ENSG00000006071	-7.21757	5.7539e-09	1.25355e-08	0	0	0	30.2305	25.9968	29.8213	ABCC8
ENSG00000006468	6.07073	1.33112e-06	2.50619e-06	19.0411	25.2262	23.916	0	0.962846	0	ETV1
ENSG00000006555	-1.21867	1.08641e-11	2.72965e-11	76.1645	65.9763	99.65	218.44	175.238	169.891	TTC22
ENSG00000006652	-2.1314	2.98316e-212	2.16752e-210	561.713	628.715	565.015	2663.21	2480.29	2558.3	IFRD1
ENSG00000006704	-1.7249	2.49269e-129	7.23073e-128	552.192	513.257	509.211	1790.42	1681.13	1726.02	GTF2IRD1
ENSG00000006712	1.02529	1.13276e-69	1.35117e-68	2402.75	2388.73	2483.28	1158.51	1204.52	1210.92	PAF1
ENSG00000006744	1.00041	4.29014e-57	4.02964e-56	1762.49	1719.27	1731.92	872.783	880.041	853.069	ELAC2
ENSG00000006747	3.63807	0	0	3519.04	3426.89	3469.81	282.801	277.3	276.525	SCIN
ENSG00000006756	1.17167	1.54667e-43	1.0375e-42	1024.65	903.293	906.815	404.698	415.949	435.571	ARSD
ENSG00000007062	-1.8042	8.6396e-181	4.80038e-179	721.182	765.519	732.427	2509.13	2640.12	2606.2	PROM1
ENSG00000007171	-3.18832	4.73859e-06	8.57965e-06	2.38014	3.88096	0.9965	20.4787	29.8482	16.2661	NOS2
ENSG00000007237	4.60773	4.55712e-66	5.07156e-65	310.608	289.132	277.027	14.6276	4.81423	16.2661	GAS7
ENSG00000007264	1.35348	3.54588e-29	1.64787e-28	412.954	468.626	433.477	184.308	143.464	187.061	MATK
ENSG00000007306	-4.04727	4.16786e-13	1.1226e-12	2.38014	0.97024	5.979	52.6595	51.0308	51.5095	CEACAM7
ENSG00000007392	1.28132	6.34715e-35	3.4705e-34	493.879	495.793	516.187	206.737	205.086	207.845	LUC7L
ENSG00000007402	-2.84604	3.06364e-23	1.19733e-22	15.4709	16.4941	13.951	115.071	103.024	112.056	CACNA2D2
ENSG00000007516	-2.99118	1.49634e-103	3.10207e-102	59.5035	70.8275	75.734	533.422	547.859	566.604	BAIAP3
ENSG00000007923	1.05206	1.70287e-49	1.32794e-48	1403.09	1389.38	1482.79	660.195	730.8	671.431	DNAJC11
ENSG00000007968	1.67096	2.92189e-78	4.07366e-77	1048.45	978.972	932.724	301.33	336.996	290.983	E2F2
ENSG00000008018	1.1146	2.02782e-70	2.45761e-69	3471.43	3968.28	3713.95	1635.37	1808.22	1709.75	PSMB1
ENSG00000008056	-4.09689	8.44013e-07	1.60832e-06	0	1.94048	1.993	24.3794	23.1083	23.4955	SYN1
ENSG00000008083	-1.04235	2.80208e-41	1.77857e-40	796.157	669.466	725.452	1596.36	1502.04	1407.02	JARID2
ENSG00000008086	-1.34144	1.42808e-09	3.20406e-09	41.6524	55.3037	38.8635	132.624	116.504	96.6932	CDKL5
ENSG00000008196	-3.78209	1.02456e-05	1.81039e-05	1.19007	0.97024	1.993	15.6028	16.3684	25.3029	TFAP2B
ENSG00000008300	-1.73519	1.75542e-52	1.48045e-51	177.32	175.613	191.328	674.822	540.156	598.233	CELSR3
ENSG00000008323	-1.18192	8.94082e-59	8.70635e-58	573.614	572.442	540.103	1257.98	1319.1	1247.07	PLEKHG6
ENSG00000008394	1.36264	2.80739e-141	9.68679e-140	12650.4	14028.7	13024.3	4981.2	5420.82	5039.8	MGST1
ENSG00000008441	1.08578	1.08413e-72	1.37569e-71	3597.58	3338.6	3477.78	1697.78	1688.83	1519.98	NFIX
ENSG00000008516	-1.02268	0.00485848	0.00692439	22.6113	10.6726	19.93	39.9822	31.7739	35.2433	MMP25
ENSG00000008517	2.34908	6.36475e-19	2.16304e-18	98.7758	107.697	106.625	26.3298	14.4427	20.7845	IL32
ENSG00000008710	-1.96764	4.59916e-24	1.84859e-23	349.88	223.155	294.964	1247.25	1056.24	1085.31	PKD1
ENSG00000009413	-1.45461	4.79505e-63	5.05353e-62	635.497	480.269	558.04	1627.57	1472.19	1474.8	REV3L
ENSG00000009765	-2.43314	2.48177e-30	1.19754e-29	34.512	27.1667	40.8565	158.954	200.272	193.386	IYD
ENSG00000009830	1.03044	4.4557e-29	2.06435e-28	736.653	788.805	757.34	342.287	356.253	418.402	POMT2
ENSG00000010310	-2.95824	2.20394e-18	7.36093e-18	10.7106	6.79168	14.9475	83.8652	82.8047	84.9454	GIPR
ENSG00000010318	-1.38883	2.2524e-08	4.7397e-08	34.512	40.7501	25.909	98.4928	77.9905	88.5601	PHF7
ENSG00000010319	-1.16375	7.30107e-10	1.66502e-09	64.2638	58.2144	57.797	137.5	126.133	139.166	SEMA3G
ENSG00000010404	-1.17858	1.90255e-91	3.22345e-90	1520.91	1482.53	1377.16	3403.37	3249.6	3256.84	IDS
ENSG00000010626	-1.08726	6.21162e-28	2.79061e-27	277.286	279.429	302.936	557.801	647.995	621.728	LRRC23
ENSG00000010704	1.93785	2.62832e-111	6.08298e-110	1256.71	1260.34	1375.17	305.23	378.398	332.552	HFE
ENSG00000011007	1.07587	9.59827e-73	1.21898e-71	3047.77	2814.67	2955.62	1378.9	1340.28	1461.24	ELOA
ENSG00000011009	1.04286	3.31515e-71	4.09999e-70	2709.79	2759.36	2747.35	1407.18	1284.44	1297.68	LYPLA2
ENSG00000011021	-1.06247	4.72889e-24	1.89821e-23	284.427	224.125	284.002	549.024	549.785	552.145	CLCN6
ENSG00000011028	-3.07283	1.23725e-38	7.33853e-38	19.0411	29.1072	22.9195	218.44	223.38	162.661	MRC2
ENSG00000011105	1.73013	1.30821e-150	5.17565e-149	2100.47	2012.28	2035.85	597.783	644.144	610.884	TSPAN9
ENSG00000011258	-1.00469	8.17715e-43	5.37544e-42	722.372	667.525	694.56	1444.24	1297.92	1435.94	MBTD1
ENSG00000011426	1.66192	8.69629e-113	2.03763e-111	8197.2	7684.3	7748.78	2327.75	2885.65	2254.67	ANLN
ENSG00000011485	1.26815	2.14186e-100	4.21483e-99	2457.49	2526.5	2425.48	1030.76	1055.28	991.331	PPP5C
ENSG00000011523	-1.14278	5.13313e-45	3.56185e-44	464.127	443.4	431.484	984.928	935.886	1032	CEP68
ENSG00000011566	-1.06439	1.03087e-78	1.44791e-77	1243.62	1304	1259.58	2628.1	2682.49	2655	MAP4K3
ENSG00000011677	2.79506	3.7096e-07	7.24425e-07	38.0822	39.7798	19.93	0.975177	2.88854	9.94042	GABRA3
ENSG00000012171	-1.53482	1.1653e-18	3.92231e-18	67.834	71.7978	68.7585	227.216	207.012	170.795	SEMA3B
ENSG00000012211	-1.06644	4.00546e-41	2.53601e-40	472.458	445.34	472.341	951.772	949.366	1007.6	PRICKLE3
ENSG00000012779	-2.85199	2.04018e-06	3.7916e-06	4.76028	0.97024	4.9825	24.3794	28.8854	22.5919	ALOX5
ENSG00000013016	-2.37732	1.27562e-45	8.97088e-45	60.6936	51.4227	51.818	279.876	304.259	263.873	EHD3
ENSG00000013275	1.11369	8.08098e-89	1.32316e-87	3489.28	3542.35	3551.53	1610.99	1560.77	1717.89	PSMC4
ENSG00000013288	1.28707	5.72047e-69	6.72266e-68	1798.2	1589.25	1651.2	718.705	701.914	643.417	MAN2B2
ENSG00000013392	-1.34103	1.40766e-39	8.55062e-39	210.642	219.274	224.212	548.049	544.008	566.604	RWDD2A
ENSG00000013441	-2.40652	8.45294e-80	1.21666e-78	99.9658	98.9645	103.636	490.514	544.971	568.412	CLK1
ENSG00000013573	1.26401	2.23613e-48	1.69737e-47	904.453	856.722	926.745	360.815	351.439	405.75	DDX11
ENSG00000013619	3.31384	2.76257e-22	1.05484e-21	122.577	82.4704	97.657	6.82624	17.3312	6.32572	MAMLD1
ENSG00000013810	1.43559	5.36135e-88	8.6198e-87	2571.74	2501.28	2618.8	879.609	1072.61	891.927	TACC3
ENSG00000014257	1.49469	2.11927e-24	8.60981e-24	264.195	288.161	345.785	114.096	110.727	94.8859	ACPP
ENSG00000014641	1.06664	1.18324e-76	1.60523e-75	5969.39	6707.27	6241.08	2978.19	2885.65	3169.19	MDH1
ENSG00000014914	-1.47149	3.76392e-25	1.56576e-24	92.8254	110.607	102.639	269.149	283.077	299.116	MTMR11
ENSG00000015133	-1.25408	5.47472e-42	3.5389e-41	667.629	497.733	519.176	1394.5	1361.46	1248.88	CCDC88C
ENSG00000015475	1.10271	3.13554e-57	2.96172e-56	1560.18	1728	1612.34	740.159	791.459	751.858	BID
ENSG00000015520	-4.81464	1.75462e-05	3.0494e-05	1.19007	0	0.9965	20.4787	25.034	13.5551	NPC1L1
ENSG00000016391	-1.23967	1.88457e-32	9.57361e-32	239.204	203.75	243.146	531.471	552.673	533.168	CHDH
ENSG00000016402	1.36522	1.12809e-20	4.05925e-20	266.576	349.286	265.069	114.096	117.467	111.152	IL20RA
ENSG00000018236	-7.69073	1.24997e-122	3.32584e-121	4.76028	10.6726	5.979	1432.53	1716.75	1376.3	CNTN1
ENSG00000018280	-4.19267	4.12416e-07	8.02683e-07	1.19007	0	2.9895	22.4291	23.1083	30.7249	SLC11A1
ENSG00000018869	1.4114	9.43928e-07	1.79306e-06	71.4042	56.2739	56.8005	25.3546	21.1826	22.5919	ZNF582
ENSG00000019582	5.63248	9.73996e-119	2.4698e-117	630.737	632.596	660.679	10.7269	15.4055	12.6514	CD74
ENSG00000020129	1.31773	6.59286e-33	3.4041e-32	585.514	513.257	553.057	204.787	202.198	253.933	NCDN
ENSG00000020181	-3.07603	6.95982e-53	5.92251e-52	29.7517	32.9882	35.874	265.248	245.526	323.516	ADGRA2
ENSG00000020577	1.01767	5.63539e-22	2.12972e-21	702.141	555.947	659.683	347.163	288.854	309.961	SAMD4A
ENSG00000020633	1.10078	1.52917e-17	4.9593e-17	341.55	301.745	329.841	167.73	130.947	154.528	RUNX3
ENSG00000021762	1.09347	4.8421e-53	4.13906e-52	1530.43	1461.18	1398.09	715.78	691.323	649.742	OSBPL5
ENSG00000022267	-1.54811	1.31931e-25	5.55242e-25	128.528	106.726	139.51	368.617	299.445	425.631	FHL1
ENSG00000022556	1.18997	1.98022e-69	2.35275e-68	1472.12	1462.15	1447.91	638.741	636.441	645.224	NLRP2
ENSG00000023041	1.66538	3.75343e-102	7.6244e-101	1285.28	1228.32	1265.55	375.443	415.949	399.424	ZDHHC6
ENSG00000023228	-1.06232	2.94645e-71	3.64998e-70	1249.57	1239.97	1144.98	2530.58	2498.58	2556.5	NDUFS1
ENSG00000023287	-1.17982	8.4965e-123	2.27673e-121	4397.31	4375.78	4375.63	10355.4	9383.89	10048	RB1CC1
ENSG00000023445	1.89642	3.16818e-43	2.10465e-42	376.062	385.185	370.698	92.6418	124.207	87.6565	BIRC3
ENSG00000023697	1.18715	1.4603e-50	1.17018e-49	1025.84	1056.59	1052.3	436.879	495.865	444.608	DERA
ENSG00000023902	1.04299	3.07619e-09	6.79884e-09	138.048	153.298	163.426	70.2127	69.3249	81.3307	PLEKHO1
ENSG00000023909	1.13207	4.51241e-97	8.44011e-96	8041.3	8402.28	8026.81	3978.72	3512.46	3675.25	GCLM
ENSG00000024422	-1.03042	8.24236e-51	6.67203e-50	835.429	748.055	808.161	1684.13	1575.22	1620.29	EHD2
ENSG00000024526	1.62242	2.24217e-148	8.60048e-147	3682.08	3982.84	3736.87	1218.97	1327.76	1158.51	DEPDC1
ENSG00000024862	-1.70275	3.54646e-87	5.63001e-86	293.947	329.882	334.824	997.606	1066.83	1063.63	CCDC28A
ENSG00000025039	-2.1619	7.8192e-08	1.59261e-07	11.9007	6.79168	10.9615	50.7092	32.7368	47.8948	RRAGD
ENSG00000026103	3.40867	1.92352e-92	3.32231e-91	398.673	438.548	426.502	35.1064	37.551	46.0874	FAS
ENSG00000026508	1.94232	0	0	14670	14260.6	14450.2	3850	3709.84	3727.66	CD44
ENSG00000026559	-2.54687	1.41872e-44	9.73268e-44	41.6524	51.4227	42.8495	275	233.009	289.176	KCNG1
ENSG00000026950	1.21006	8.45943e-22	3.17554e-21	468.887	423.025	380.663	208.688	188.718	152.721	BTN3A1
ENSG00000027869	1.40997	0.0261463	0.0344424	7.14042	16.4941	20.9265	6.82624	0.962846	9.03675	SH2D2A
ENSG00000028137	-2.92537	5.08918e-05	8.55061e-05	0	1.94048	4.9825	15.6028	21.1826	18.0735	TNFRSF1B
ENSG00000029153	2.2209	1.69444e-30	8.20508e-30	211.832	171.732	195.314	36.0815	46.2166	41.569	ARNTL2
ENSG00000029363	1.12363	6.444e-102	1.30547e-100	4481.8	4304.95	4301.89	2064.45	2005.61	1936.58	BCLAF1
ENSG00000030304	4.83524	1.50199e-07	3.00815e-07	24.9915	26.1965	29.895	0.975177	1.92569	0	MUSK
ENSG00000032219	-1.19274	5.28644e-50	4.19391e-49	428.425	470.566	445.435	1004.43	999.434	1072.66	ARID4A
ENSG00000033011	1.07226	3.33568e-32	1.68546e-31	695.001	681.108	673.634	329.61	343.736	301.827	ALG1
ENSG00000033030	-1.44758	3.91948e-74	5.12414e-73	393.913	427.876	390.628	1107.8	1085.13	1116.94	ZCCHC8
ENSG00000033050	1.01101	3.53165e-57	3.32754e-56	2295.64	2276.18	2304.9	1227.75	1074.54	1110.62	ABCF2
ENSG00000033327	-3.92331	2.38728e-225	2.00439e-223	84.4949	74.7085	74.7375	1236.52	1194.89	1104.29	GAB2
ENSG00000033867	-1.24527	3.18175e-101	6.36897e-100	2427.74	2515.83	2375.66	5915.42	6085.18	5354.27	SLC4A7
ENSG00000034510	1.30888	1.48204e-113	3.49971e-112	16130.2	17976.6	17289.3	6667.28	7468.79	6612.19	TMSB10
ENSG00000034677	-1.04147	8.56017e-87	1.35466e-85	2069.53	1973.47	1909.29	4083.06	4099.8	4061.12	RNF19A
ENSG00000035141	1.44129	3.42304e-78	4.75482e-77	1137.71	1132.27	1142.99	406.649	413.061	436.475	FAM136A
ENSG00000035499	1.59877	1.62094e-39	9.81462e-39	407.004	450.191	415.54	156.028	136.724	128.322	DEPDC1B
ENSG00000035664	-1.40178	1.71515e-46	1.23258e-45	239.204	238.679	238.163	614.361	659.549	618.114	DAPK2
ENSG00000036054	-1.02234	5.42291e-75	7.16402e-74	1536.38	1611.57	1502.72	3078.63	3203.39	3166.48	TBC1D23
ENSG00000036257	-1.28637	4.64281e-128	1.32141e-126	1839.85	1966.68	1843.52	4671.1	4647.66	4469.58	CUL3
ENSG00000037042	-1.29131	2.77847e-21	1.02567e-20	145.188	116.429	170.401	327.659	349.513	378.64	TUBG2
ENSG00000037280	-3.78964	7.12062e-25	2.93786e-24	8.33049	10.6726	3.986	112.145	110.727	94.8859	FLT4
ENSG00000038002	1.3204	8.47497e-31	4.13435e-30	506.97	561.769	528.145	174.557	242.637	222.304	AGA
ENSG00000038219	-1.50227	2.99915e-79	4.27202e-78	849.71	690.811	812.147	2389.18	2220.32	2045.92	BOD1L1
ENSG00000039068	-1.93598	2.57329e-70	3.11391e-69	155.899	204.721	186.345	745.035	653.772	704.866	CDH1
ENSG00000039560	-1.50347	2.58207e-148	9.87919e-147	1011.56	1064.35	1029.38	2985.02	2887.57	2936.94	RAI14
ENSG00000040275	1.14146	3.99112e-37	2.2952e-36	978.237	927.549	898.843	411.525	479.497	380.447	SPDL1
ENSG00000041982	4.54182	6.78573e-159	2.97254e-157	3946.27	2976.7	3463.83	129.698	175.238	140.973	TNC
ENSG00000042062	-2.10922	1.89679e-68	2.21361e-67	170.18	192.108	187.342	815.248	652.809	907.29	RIPOR3
ENSG00000042317	-1.26453	1.08907e-27	4.85665e-27	155.899	186.286	175.384	415.425	428.466	403.943	SPATA7
ENSG00000042753	1.51702	1.41339e-157	6.01708e-156	5799.21	6418.14	6066.69	2061.52	2243.43	2085.68	AP2S1
ENSG00000043591	-1.53195	4.52547e-18	1.49527e-17	58.3134	59.1846	75.734	201.862	173.312	185.253	ADRB1
ENSG00000044090	-1.37349	1.73318e-100	3.41952e-99	1363.82	1305.94	1391.11	3533.06	3753.17	3235.16	CUL7
ENSG00000044459	2.39027	9.12557e-16	2.75224e-15	82.1148	93.143	87.692	11.7021	25.9968	12.6514	CNTLN
ENSG00000047346	-1.48173	2.56257e-103	5.28351e-102	937.775	883.889	785.242	2409.66	2363.79	2495.95	FAM214A
ENSG00000047365	1.10584	5.99261e-29	2.76285e-28	679.53	605.43	652.707	319.858	315.813	264.777	ARAP2
ENSG00000047457	-2.38351	1.90517e-268	2.50373e-266	2375.38	2335.37	2258.07	11372.5	13693.6	11292.3	CP
ENSG00000047597	3.14617	5.98756e-25	2.47714e-24	102.346	107.697	108.618	14.6276	13.4798	8.13307	XK
ENSG00000047621	1.25376	1.99273e-38	1.17549e-37	634.307	614.162	642.742	246.72	259.005	286.465	C12orf4
ENSG00000048052	2.50056	1.59287e-59	1.57443e-58	345.12	370.632	345.785	72.1631	66.4363	49.7021	HDAC9
ENSG00000048140	1.05737	4.75803e-59	4.66028e-58	2588.4	2854.45	2603.85	1240.42	1383.61	1244.36	TSPAN17
ENSG00000048649	-1.10924	4.8027e-93	8.35249e-92	1900.54	1821.14	1789.71	4048.93	4014.1	3821.64	RSF1
ENSG00000049089	1.53748	9.84349e-35	5.3551e-34	354.641	375.483	384.649	138.475	123.244	122.9	COL9A2
ENSG00000049541	1.04818	1.30317e-53	1.12864e-52	1641.11	1742.55	1687.07	800.62	873.301	779.872	RFC2
ENSG00000050030	-7.28149	1.71462e-09	3.835e-09	1.19007	0	0	65.3368	53.9194	56.0278	NEXMIF
ENSG00000050165	-3.17109	1.0745e-39	6.54266e-39	14.2808	20.375	26.9055	196.986	177.164	187.964	DKK3
ENSG00000050344	1.11625	1.09664e-27	4.88896e-27	520.06	554.977	574.98	276.95	232.046	253.029	NFE2L3
ENSG00000050426	-1.55616	6.57043e-101	1.30485e-99	489.119	523.93	492.271	1431.56	1484.71	1513.66	LETMD1
ENSG00000050438	-2.89303	4.52597e-71	5.58376e-70	49.9829	57.2442	48.8285	393.971	417.875	350.626	SLC4A8
ENSG00000050555	-1.24378	0.0194044	0.025943	5.95035	4.8512	11.958	19.5035	22.1454	12.6514	LAMC3
ENSG00000050628	-2.47609	5.33363e-14	1.49995e-13	11.9007	7.76192	20.9265	75.0886	79.9162	71.3903	PTGER3
ENSG00000050748	-1.09962	6.73528e-106	1.43772e-104	2129.03	2182.07	2170.38	4607.71	4544.63	4739.78	MAPK9
ENSG00000051108	-1.60561	2.16826e-226	1.85135e-224	2083.81	2130.65	2021.9	6210.9	6312.42	6454.95	HERPUD1
ENSG00000051180	1.02035	4.33951e-40	2.67358e-39	1149.61	1302.06	1287.48	614.361	646.069	585.581	RAD51
ENSG00000051523	1.74595	4.26215e-120	1.10298e-118	1727.98	1890.03	1672.13	496.365	546.896	534.072	CYBA
ENSG00000052795	1.09619	3.75399e-14	1.06144e-13	252.295	236.739	226.205	124.823	100.136	109.345	FNIP2
ENSG00000052802	2.03845	2.9783e-186	1.71145e-184	3699.93	3926.56	3544.55	817.198	996.545	905.482	MSMO1
ENSG00000053254	-1.15955	1.07289e-67	1.23493e-66	860.42	785.894	818.126	1870.39	1873.7	1755.84	FOXN3
ENSG00000053371	1.22323	9.28691e-56	8.47542e-55	1278.13	1252.58	1174.87	533.422	564.228	489.792	AKR7A2
ENSG00000053372	1.44688	1.13915e-129	3.32355e-128	2759.77	3000.95	2906.79	1059.04	1079.35	1042.84	MRTO4
ENSG00000053747	-2.31941	4.13293e-60	4.12556e-59	117.817	76.649	88.6885	513.918	455.426	431.053	LAMA3
ENSG00000053918	-2.0101	1.56594e-29	7.34513e-29	52.3631	56.2739	50.8215	235.018	199.309	208.749	KCNQ1
ENSG00000054116	1.25271	6.34844e-74	8.2568e-73	1638.73	1826.96	1772.77	737.234	712.506	750.05	TRAPPC3
ENSG00000054148	1.97122	6.93114e-192	4.27552e-190	2290.88	2424.63	2251.09	573.404	594.076	609.077	PHPT1
ENSG00000054392	-1.18451	6.16149e-05	0.000102859	23.8014	24.256	32.8845	46.8085	79.9162	57.8352	HHAT
ENSG00000054598	-1.63969	7.98943e-13	2.12093e-12	41.6524	37.8394	32.8845	109.22	138.65	101.212	FOXC1
ENSG00000054690	-1.10151	5.71099e-26	2.43059e-25	289.187	260.024	265.069	590.957	633.552	520.517	PLEKHH1
ENSG00000054983	-1.8356	6.23466e-10	1.42613e-09	10.7106	26.1965	23.916	73.1382	68.362	79.5234	GALC
ENSG00000055070	1.32378	1.87683e-128	5.37208e-127	4308.05	4417.5	4292.92	1695.83	1835.18	1670.9	SZRD1
ENSG00000055118	-3.01523	9.04803e-13	2.3948e-12	11.9007	3.88096	5.979	48.7588	67.3992	54.2205	KCNH2
ENSG00000055147	1.51755	2.07866e-35	1.15199e-34	383.202	374.513	404.579	144.326	128.058	133.744	FAM114A2
ENSG00000055163	-6.46599	4.23049e-18	1.39964e-17	1.19007	0	2.9895	119.947	128.058	121.092	CYFIP2
ENSG00000056487	-8.1393	9.98444e-12	2.51324e-11	0	0.97024	0	108.245	95.3217	113.863	PHF21B
ENSG00000057149	6.11151	1.1117e-06	2.10408e-06	19.0411	28.137	22.9195	0	0.962846	0	SERPINB3
ENSG00000057593	-2.59582	5.49883e-23	2.13525e-22	22.6113	14.5536	30.8915	143.351	108.802	158.143	F7
ENSG00000057657	1.97104	0.00014179	0.000230144	30.9418	23.2858	16.9405	7.80141	6.73992	3.6147	PRDM1
ENSG00000058085	3.24409	1.76396e-125	4.85587e-124	611.696	575.352	623.809	60.461	63.5478	66.8719	LAMC2
ENSG00000058091	-6.67546	1.16331e-23	4.59518e-23	1.19007	2.91072	0.9965	166.755	198.346	168.084	CDK14
ENSG00000058335	-2.75006	6.38939e-114	1.52068e-112	119.007	97.024	132.534	848.404	714.431	778.064	RASGRF1
ENSG00000058404	-3.18764	8.2142e-08	1.67149e-07	8.33049	0.97024	1.993	28.2801	44.2909	24.3992	CAMK2B
ENSG00000058804	1.36336	9.48196e-135	3.01686e-133	6490.64	6602.48	5971.03	2413.56	2565.02	2430.89	NDC1
ENSG00000059377	3.29596	3.11052e-06	5.70847e-06	16.661	16.4941	31.888	2.92553	2.88854	0.903675	TBXAS1
ENSG00000059804	-8.00925	3.30103e-40	2.04126e-39	2.38014	0.97024	2.9895	607.535	414.986	591.003	SLC2A3
ENSG00000059915	-1.45921	0.000523242	0.000811218	14.2808	9.7024	8.9685	26.3298	26.9597	36.147	PSD
ENSG00000060140	1.71191	2.52971e-21	9.35441e-21	239.204	241.59	173.391	54.6099	74.1391	70.4866	STYK1
ENSG00000060558	1.50232	4.74332e-36	2.67484e-35	551.002	558.858	539.106	179.432	240.711	162.661	GNA15
ENSG00000060688	1.44438	3.2546e-90	5.41704e-89	1493.54	1572.76	1629.28	549.024	596.964	580.159	SNRNP40
ENSG00000061656	-3.62868	1.31696e-37	7.64923e-37	11.9007	13.5834	14.9475	190.159	151.167	161.758	SPAG4
ENSG00000062038	2.05987	1.14592e-267	1.4802e-265	3980.78	3761.62	3812.61	956.648	932.997	881.987	CDH3
ENSG00000062282	-1.60768	4.54743e-70	5.46741e-69	257.055	280.399	260.086	820.124	804.939	808.789	DGAT2
ENSG00000062598	-1.11946	8.28723e-66	9.11535e-65	812.818	804.329	856.99	1840.16	1800.52	1736.86	ELMO2
ENSG00000063180	-1.93675	9.07624e-110	2.05036e-108	282.047	270.697	281.013	1082.45	1011.95	1095.25	CA11
ENSG00000063244	1.54882	6.90525e-184	3.92327e-182	6435.9	5987.35	6184.28	2127.84	2202.99	2028.75	U2AF2
ENSG00000063587	-1.10284	2.93359e-27	1.29295e-26	241.584	235.768	244.142	541.223	494.903	513.287	ZNF275
ENSG00000064012	-1.2958	1.57897e-54	1.40287e-53	395.103	437.578	402.586	970.301	993.657	1071.76	CASP8
ENSG00000064042	-1.00846	1.13588e-81	1.6797e-80	3052.53	2752.57	2847	5878.36	5677.9	5837.74	LIMCH1
ENSG00000064115	1.49621	6.03261e-95	1.08537e-93	2355.15	2472.17	2601.86	816.223	978.251	840.418	TM7SF3
ENSG00000064205	-1.97966	0.00055665	0.000860982	3.57021	2.91072	8.9685	14.6276	26.9597	19.8808	WISP2
ENSG00000064393	1.13998	1.75951e-11	4.38224e-11	1517.34	1124.51	1112.09	610.461	584.447	507.865	HIPK2
ENSG00000064651	1.10893	1.00073e-67	1.15362e-66	3153.68	2800.11	2999.46	1466.67	1358.58	1324.79	SLC12A2
ENSG00000064655	2.36974	4.73989e-12	1.21065e-11	77.3545	67.9168	54.8075	7.80141	10.5913	19.8808	EYA2
ENSG00000064692	5.44815	7.61373e-18	2.49548e-17	77.3545	76.649	93.671	2.92553	0.962846	1.80735	SNCAIP
ENSG00000064763	-2.8568	3.89384e-82	5.77503e-81	82.1148	53.3632	71.748	500.266	538.231	450.03	FAR2
ENSG00000064886	5.0352	3.20633e-82	4.76004e-81	386.773	384.215	377.673	12.6773	13.4798	9.03675	CHI3L2
ENSG00000065135	1.02733	8.54345e-111	1.96825e-109	8204.34	8551.69	8321.77	4013.83	4151.79	4138.83	GNAI3
ENSG00000065320	-7.1589	3.73005e-83	5.63723e-82	4.76028	3.88096	7.972	805.496	816.493	764.509	NTN1
ENSG00000065328	1.41574	4.19221e-65	4.56133e-64	916.354	899.412	931.727	343.262	352.401	334.36	MCM10
ENSG00000065621	-1.24382	2.93175e-11	7.22562e-11	65.4538	55.3037	58.7935	142.376	135.761	145.492	GSTO2
ENSG00000065665	1.14127	2.37754e-10	5.56651e-10	178.51	178.524	151.468	78.9893	58.7336	92.1748	SEC61A2
ENSG00000065717	1.20731	7.0703e-62	7.27885e-61	1344.78	1348.63	1260.57	575.354	548.822	587.389	TLE2
ENSG00000065833	2.12236	4.14221e-290	6.73132e-288	9762.14	11225.7	10697.4	2396.98	2527.47	2354.98	ME1
ENSG00000065978	1.6201	3.67673e-254	4.17793e-252	25120	27018.3	26059.5	8436.25	8807.15	8198.14	YBX1
ENSG00000065989	-1.86197	1.2406e-21	4.63173e-21	55.9333	51.4227	56.8005	248.67	178.126	169.891	PDE4A
ENSG00000066322	1.32784	5.43561e-110	1.23161e-108	2600.3	2692.42	2768.28	1051.24	1050.46	1109.71	ELOVL1
ENSG00000066557	1.06231	6.28814e-43	4.15534e-42	949.676	963.448	986.535	464.184	460.24	464.489	LRRC40
ENSG00000066583	1.29837	1.18855e-36	6.75537e-36	552.192	554.007	513.197	217.464	210.863	229.533	ISOC1
ENSG00000066697	1.17612	7.36462e-23	2.85315e-22	352.261	365.78	344.789	161.879	156.944	151.817	MSANTD3
ENSG00000066739	-1.01126	1.57298e-29	7.37588e-29	737.843	583.114	608.861	1425.71	1233.41	1221.77	ATG2B
ENSG00000066777	-1.05894	1.46235e-83	2.22563e-82	3520.23	3220.23	3224.67	7111.96	6576.24	7061.32	ARFGEF1
ENSG00000066926	1.43933	8.78548e-69	1.02926e-67	1031.79	1005.17	974.577	351.064	368.77	389.484	FECH
ENSG00000067057	-1.18317	3.45552e-79	4.91745e-78	1050.83	1005.17	938.703	2278.01	2223.21	2291.72	PFKP
ENSG00000067064	1.91162	6.09681e-158	2.6251e-156	2390.85	2630.32	2428.47	662.145	713.469	606.366	IDI1
ENSG00000067191	-2.83034	2.21914e-48	1.68532e-47	28.5617	36.8691	45.839	282.801	233.971	281.947	CACNB1
ENSG00000067225	1.04944	1.76061e-88	2.85494e-87	52494	56403	52968.9	24994.8	27957.2	25256.8	PKM
ENSG00000067715	-1.11196	0.00316211	0.00457925	15.4709	19.4048	11.958	29.2553	42.3652	29.8213	SYT1
ENSG00000068028	-1.64846	3.24514e-42	2.10669e-41	183.271	167.852	133.531	514.893	466.017	532.265	RASSF1
ENSG00000068078	-2.15226	1.89507e-25	7.94017e-25	38.0822	31.0477	49.825	159.929	195.458	173.506	FGFR3
ENSG00000068079	2.11437	2.02451e-47	1.49689e-46	333.219	383.245	338.81	67.2872	92.4332	84.0418	IFI35
ENSG00000068305	-1.13686	4.6089e-40	2.83609e-39	429.615	387.126	438.46	979.077	876.19	902.771	MEF2A
ENSG00000068366	-3.04648	8.09946e-40	4.93976e-39	22.6113	19.4048	26.9055	197.961	191.606	179.831	ACSL4
ENSG00000068615	1.46954	4.04961e-12	1.03644e-11	124.957	123.22	121.573	36.0815	56.8079	40.6654	REEP1
ENSG00000069122	-3.60213	0	0	408.194	388.096	413.547	5151.86	4552.33	4979.25	ADGRF5
ENSG00000069482	-1.80313	1.74765e-88	2.83697e-87	276.096	323.09	310.908	1025.89	1143.86	1015.73	GAL
ENSG00000069667	-2.52872	2.25427e-38	1.32615e-37	35.7021	35.8989	37.867	217.464	206.049	208.749	RORA
ENSG00000069764	-3.63491	3.05268e-06	5.60437e-06	0	1.94048	2.9895	18.5284	24.0711	21.6882	PLA2G10
ENSG00000069956	-1.05146	4.2493e-109	9.49994e-108	3672.55	3769.38	3743.85	7598.58	7592.04	7995.72	MAPK6
ENSG00000070010	1.70641	9.55341e-108	2.10161e-106	1275.75	1358.34	1289.47	385.195	396.692	420.209	UFD1
ENSG00000070214	1.00773	1.00367e-67	1.15613e-66	3373.85	3350.24	3184.81	1583.69	1738.9	1604.93	SLC44A1
ENSG00000070444	-2.02264	5.12357e-129	1.48054e-127	316.559	290.102	294.964	1262.85	1178.52	1215.44	MNT
ENSG00000070526	1.51564	0.000250963	0.0004	28.5617	29.1072	33.881	8.77659	8.66561	14.4588	ST6GALNAC1
ENSG00000070540	-1.08878	1.62208e-69	1.93028e-68	956.816	950.835	917.776	2003.99	2043.16	1960.97	WIPI1
ENSG00000070601	2.21404	1.83335e-17	5.93052e-17	117.817	104.786	115.594	33.156	12.517	27.1102	FRMPD1
ENSG00000070669	-1.82862	1.15654e-136	3.77513e-135	821.148	962.478	918.773	3248.31	2926.09	3438.48	ASNS
ENSG00000070731	-2.40591	4.69057e-20	1.6555e-19	24.9915	27.1667	19.93	104.344	163.684	113.863	ST6GALNAC2
ENSG00000070778	1.01313	1.41263e-21	5.26229e-21	495.069	478.328	502.236	260.372	212.789	257.547	PTPN21
ENSG00000070785	1.97818	1.4641e-98	2.79733e-97	959.196	1071.14	925.748	240.869	242.637	266.584	EIF2B3
ENSG00000070831	1.51991	7.38061e-196	4.66708e-194	10391.7	11059.8	10707.4	3563.3	3917.82	3733.99	CDC42
ENSG00000070882	3.13898	2.54063e-32	1.28761e-31	138.048	130.982	172.394	19.5035	13.4798	17.1698	OSBPL3
ENSG00000071205	6.177	3.54856e-77	4.85774e-76	493.879	446.31	498.25	3.90071	9.62846	6.32572	ARHGAP10
ENSG00000071242	3.34464	8.40546e-153	3.3785e-151	853.28	843.139	791.221	89.7162	58.7336	95.7895	RPS6KA2
ENSG00000071246	-4.07262	2.52408e-13	6.8584e-13	3.57021	3.88096	1.993	60.461	46.2166	51.5095	VASH1
ENSG00000071539	1.30701	1.27038e-73	1.64236e-72	1416.18	1334.08	1338.3	543.173	568.079	540.398	TRIP13
ENSG00000071655	1.0482	3.95183e-48	2.98769e-47	1317.41	1258.4	1280.5	657.269	603.704	603.655	MBD3
ENSG00000071967	-1.26894	8.23216e-28	3.68849e-27	205.882	196.959	171.398	432.003	505.494	443.704	CYBRD1
ENSG00000072195	-2.72583	7.31139e-31	3.57018e-30	20.2312	23.2858	26.9055	155.053	163.684	150.01	SPEG
ENSG00000072274	1.36294	5.47666e-33	2.83358e-32	67235.4	70132.8	66114.8	24434	30431.7	24246.5	TFRC
ENSG00000072422	-2.90416	1.65655e-206	1.15371e-204	179.701	154.268	179.37	1301.86	1266.14	1265.14	RHOBTB1
ENSG00000072501	1.05551	1.87492e-64	2.02542e-63	8263.84	7548.47	7711.91	3845.12	4052.62	3420.41	SMC1A
ENSG00000072506	1.24468	2.29109e-104	4.7891e-103	3286.97	3612.2	3447.89	1447.16	1484.71	1436.84	HSD17B10
ENSG00000072571	1.22214	3.37303e-65	3.67796e-64	1613.73	1671.72	1633.26	661.17	770.276	677.756	HMMR
ENSG00000072786	-1.06382	3.85072e-28	1.73979e-27	278.476	274.578	261.083	567.553	554.599	578.352	STK10
ENSG00000073008	1.32485	2.13295e-116	5.233e-115	3184.63	3291.05	3249.59	1292.11	1230.52	1359.13	PVR
ENSG00000073282	-2.89222	7.46334e-76	9.98173e-75	42.8425	65.0061	58.7935	431.028	389.952	429.246	TP63
ENSG00000073331	-1.31897	2.00133e-70	2.42746e-69	531.961	540.424	529.141	1329.17	1269.03	1397.08	ALPK1
ENSG00000073417	-1.13673	3.36955e-34	1.80646e-33	358.211	335.703	332.831	794.769	681.695	778.064	PDE8A
ENSG00000073464	1.82175	1.25011e-31	6.22502e-31	248.725	308.536	298.95	78.0141	70.2877	93.9822	CLCN4
ENSG00000073598	-3.03748	5.90934e-05	9.87919e-05	4.76028	1.94048	0	19.5035	17.3312	15.3625	FNDC8
ENSG00000073605	-3.05682	1.09576e-41	7.04392e-41	126.147	82.4704	141.503	908.865	923.369	1076.28	GSDMB
ENSG00000073670	-3.0364	6.7704e-10	1.5468e-09	3.57021	2.91072	8.9685	33.156	41.4024	53.3168	ADAM11
ENSG00000073737	1.08165	1.26743e-79	1.81733e-78	2505.1	2565.31	2577.95	1172.16	1224.74	1217.25	DHRS9
ENSG00000073756	1.81805	7.69968e-22	2.89538e-21	193.981	243.53	182.359	45.8333	75.102	55.1242	PTGS2
ENSG00000073792	-1.04432	7.66939e-69	8.99902e-68	1607.78	1439.84	1550.55	3200.53	3039.7	3234.25	IGF2BP2
ENSG00000073849	1.22335	1.5636e-89	2.58541e-88	7868.74	7684.3	7362.14	3169.32	3598.15	3047.19	ST6GAL1
ENSG00000073969	1.1351	7.78213e-66	8.57225e-65	2098.09	2122.89	1985.03	901.063	1010.99	913.615	NSF
ENSG00000074181	-1.02929	1.85054e-52	1.55893e-51	3131.07	2649.73	2745.36	6277.21	5599.91	5513.32	NOTCH3
ENSG00000074590	-2.09899	1.59277e-119	4.06615e-118	240.394	263.905	247.132	1126.33	1082.24	1016.63	NUAK1
ENSG00000074800	1.33518	2.01265e-210	1.44844e-208	85956.4	92233.9	87347.2	34876.2	35510.7	34859.3	ENO1
ENSG00000074842	1.13098	9.10992e-71	1.11519e-69	2508.67	2855.42	2632.75	1249.2	1189.11	1215.44	MYDGF
ENSG00000074855	-1.38103	8.0098e-47	5.80307e-46	311.798	266.816	309.911	808.421	712.506	788.908	ANO8
ENSG00000075218	1.50183	1.36517e-45	9.59171e-45	697.381	677.227	690.574	214.539	290.779	224.111	GTSE1
ENSG00000075290	-1.44693	4.94628e-05	8.31884e-05	15.4709	11.6429	20.9265	41.9326	53.9194	35.2433	WNT8B
ENSG00000075336	1.2841	4.85638e-47	3.55077e-46	744.984	796.567	764.315	297.429	318.702	330.745	TIMM21
ENSG00000075399	1.29391	1.02253e-11	2.57216e-11	153.519	151.357	147.482	73.1382	45.2537	65.9683	VPS9D1
ENSG00000075673	1.30634	0.00363385	0.0052353	26.1815	20.375	25.909	6.82624	9.62846	12.6514	ATP12A
ENSG00000075702	1.62908	7.42467e-45	5.13777e-44	572.423	538.483	560.033	163.83	217.603	159.047	WDR62
ENSG00000075826	-1.43202	0.012008	0.0164456	7.14042	2.91072	7.972	16.578	13.4798	18.0735	SEC31B
ENSG00000076003	1.45308	8.81323e-118	2.20521e-116	2715.74	2761.3	2735.39	954.698	1083.2	962.414	MCM6
ENSG00000076344	-3.11649	1.72832e-08	3.66391e-08	3.57021	5.82144	1.993	35.1064	31.7739	32.5323	RGS11
ENSG00000076382	1.32736	1.98617e-76	2.68489e-75	2010.03	1985.11	1996.99	743.085	889.669	755.472	SPAG5
ENSG00000076555	-1.28976	1.6305e-09	3.65116e-09	76.1645	44.631	77.727	146.276	205.086	131.937	ACACB
ENSG00000076641	2.91824	1.73704e-14	4.98801e-14	61.8836	54.3334	69.755	5.85106	10.5913	8.13307	PAG1
ENSG00000077044	-1.69322	1.02798e-118	2.60233e-117	511.73	459.894	466.362	1557.36	1543.44	1539.86	DGKD
ENSG00000077152	1.20488	5.29783e-50	4.20074e-49	1326.93	1619.33	1496.74	635.815	680.732	613.595	UBE2T
ENSG00000077157	-1.53103	1.10138e-45	7.7745e-45	201.122	185.316	190.331	596.808	540.156	527.746	PPP1R12B
ENSG00000077458	-1.04965	8.64532e-24	3.43201e-23	226.113	246.441	235.174	469.06	481.423	515.998	FAM76B
ENSG00000077549	1.31664	7.58939e-163	3.4969e-161	7718.79	8078.22	7713.91	3179.08	3210.13	3051.71	CAPZB
ENSG00000077782	1.72013	3.22849e-44	2.19884e-43	401.053	412.352	412.551	132.624	128.058	112.056	FGFR1
ENSG00000078081	1.92503	1.26692e-12	3.33108e-12	506.97	559.828	563.022	152.128	93.396	183.446	LAMP3
ENSG00000078237	1.58104	9.22295e-41	5.77887e-40	467.697	459.894	442.446	160.904	166.572	131.033	TIGAR
ENSG00000078369	1.01991	9.59874e-125	2.63277e-123	12599.3	12677.2	12499.1	6350.35	6150.66	6128.72	GNB1
ENSG00000078401	1.07603	1.57633e-34	8.52649e-34	941.345	851.871	809.158	389.095	435.206	408.461	EDN1
ENSG00000078618	1.04382	8.60315e-129	2.48129e-127	10663	10488.3	10376.6	5097.25	5131	5063.29	NRDC
ENSG00000078668	2.27604	0	0	3742.77	3997.39	3732.89	776.241	806.865	786.197	VDAC3
ENSG00000078687	-1.80567	1.76087e-50	1.40879e-49	171.37	130.012	152.464	564.627	533.416	481.659	TNRC6C
ENSG00000078699	-1.16778	7.00923e-45	4.85474e-44	429.615	384.215	441.449	930.318	960.92	926.267	CBFA2T2
ENSG00000078747	-1.2168	8.1388e-68	9.39661e-67	772.355	715.067	677.62	1672.43	1625.28	1726.02	ITCH
ENSG00000078808	1.13069	8.04733e-105	1.69386e-103	5921.79	6107.66	6050.75	2832.89	2830.77	2596.26	SDF4
ENSG00000078898	-6.08487	9.70728e-143	3.41972e-141	10.7106	18.4346	13.951	996.631	1077.42	899.157	BPIFB2
ENSG00000078967	1.40966	6.30401e-30	2.99693e-29	405.814	358.019	367.708	146.276	150.204	129.226	UBE2D4
ENSG00000079150	-2.59647	4.40995e-24	1.77396e-23	23.8014	23.2858	17.937	115.071	152.13	124.707	FKBP7
ENSG00000079215	4.47573	4.32317e-79	6.13484e-78	335.6	397.798	338.81	8.77659	23.1083	16.2661	SLC1A3
ENSG00000079257	1.94504	4.12383e-101	8.22209e-100	996.088	1065.32	1041.34	242.819	302.334	261.162	LXN
ENSG00000079308	-3.19613	5.40846e-64	5.78472e-63	46.4127	25.2262	38.8635	305.23	367.807	326.227	TNS1
ENSG00000079385	-1.18634	2.82185e-42	1.83663e-41	378.442	350.257	372.691	878.634	789.533	835.899	CEACAM1
ENSG00000079393	-1.84315	2.49337e-30	1.20275e-29	69.024	71.7978	62.7795	232.092	253.228	244.896	DUSP13
ENSG00000079435	-2.45948	0.000376252	0.000591091	1.19007	1.94048	5.979	12.6773	25.034	13.5551	LIPE
ENSG00000079459	1.06029	1.25869e-87	2.01084e-86	10971.3	11987.3	11265.4	5382.97	5789.59	5242.22	FDFT1
ENSG00000079482	-1.53832	4.77987e-159	2.11223e-157	1199.59	1218.62	1163.91	3569.15	3345.89	3489.09	OPHN1
ENSG00000079739	1.8148	1.10566e-213	8.27219e-212	8366.19	9400.65	8395.51	2395.03	2592.94	2449.86	PGM1
ENSG00000080031	-1.5841	1.58607e-57	1.50473e-56	271.336	251.292	249.125	824.024	695.175	790.716	PTPRH
ENSG00000080824	1.59172	2.96806e-149	1.15102e-147	74744.7	81191.6	77947.2	24570.6	28744.8	24283.6	HSP90AA1
ENSG00000080845	-1.3298	3.47859e-66	3.87985e-65	1156.75	994.496	1167.9	2996.72	2491.84	2848.38	DLGAP4
ENSG00000080854	-2.32095	1.95446e-11	4.8558e-11	16.661	9.7024	11.958	75.0886	60.6593	53.3168	IGSF9B
ENSG00000080947	-1.40598	0.00809086	0.0112896	4.76028	8.73216	6.9755	14.6276	23.1083	17.1698	CROCCP3
ENSG00000080986	1.61492	1.4743e-72	1.86453e-71	1460.22	1513.57	1508.7	466.134	577.707	421.113	NDC80
ENSG00000081041	7.25181	3.58858e-12	9.20786e-12	105.916	86.3514	96.6605	0.975177	0	0.903675	CXCL2
ENSG00000081052	-3.82177	2.37672e-80	3.4571e-79	22.6113	27.1667	26.9055	371.542	354.327	365.085	COL4A4
ENSG00000081377	-1.03255	9.92423e-27	4.30249e-26	304.658	268.756	279.02	585.106	569.042	585.581	CDC14B
ENSG00000081803	-1.406	9e-86	1.4139e-84	1113.91	1032.34	1111.1	2704.16	3188.94	2735.42	CADPS2
ENSG00000082074	-4.08439	7.88131e-21	2.85499e-20	8.33049	4.8512	2.9895	90.6914	103.987	72.294	FYB1
ENSG00000082196	-1.82527	0.00171224	0.00254095	4.76028	2.91072	7.972	13.6525	16.3684	25.3029	C1QTNF3
ENSG00000082212	1.1063	3.50739e-33	1.82657e-32	918.734	1025.54	968.598	386.17	463.129	503.347	ME2
ENSG00000082497	-1.29872	4.23612e-30	2.02789e-29	168.99	165.911	179.37	422.251	432.318	411.172	SERTAD4
ENSG00000082512	-4.53957	2.90201e-23	1.13446e-22	5.95035	4.8512	2.9895	78.0141	120.356	117.478	TRAF5
ENSG00000082515	1.02778	1.14208e-33	6.0386e-33	752.124	823.734	809.158	388.12	381.287	401.232	MRPL22
ENSG00000082556	-4.04465	5.30022e-13	1.419e-12	5.95035	3.88096	0	54.6099	44.2909	56.9315	OPRK1
ENSG00000082781	1.98046	0	0	11003.4	11034.5	11001.4	2856.29	2689.23	2826.7	ITGB5
ENSG00000083444	1.5194	1.11482e-167	5.50596e-166	4872.15	4994.8	4690.52	1650.97	1779.34	1648.3	PLOD1
ENSG00000083457	1.46675	1.0781e-29	5.08878e-29	328.459	407.501	359.736	125.798	134.798	136.455	ITGAE
ENSG00000083642	1.33056	1.52828e-97	2.87991e-96	3150.11	2868.03	2989.5	1231.65	1239.18	1110.62	PDS5B
ENSG00000083857	-1.59112	7.08592e-21	2.57241e-20	509.35	375.483	452.411	1551.51	1295.03	1178.39	FAT1
ENSG00000084073	1.55868	3.14197e-160	1.40487e-158	4440.15	4897.77	4616.78	1514.45	1640.69	1583.24	ZMPSTE24
ENSG00000084207	2.53296	0	0	15279.3	16286.4	15521.5	2675.88	2850.02	2611.62	GSTP1
ENSG00000084623	1.44651	1.28371e-158	5.59098e-157	8086.52	8998.01	8637.66	3060.1	3109.99	3268.59	EIF3I
ENSG00000084628	-3.12202	3.55291e-05	6.04607e-05	1.19007	3.88096	0.9965	21.4539	19.2569	13.5551	NKAIN1
ENSG00000084636	4.84761	3.37678e-83	5.10843e-82	355.831	397.798	389.631	18.5284	8.66561	12.6514	COL16A1
ENSG00000084710	-1.5515	4.29971e-15	1.26546e-14	77.3545	49.4822	42.8495	159.929	172.349	159.047	EFR3B
ENSG00000084764	-1.17924	5.81288e-20	2.04207e-19	157.089	150.387	166.415	365.691	310.999	395.81	MAPRE3
ENSG00000085117	1.89086	8.18811e-188	4.77788e-186	2993.03	3260.98	3083.17	863.031	875.227	781.679	CD82
ENSG00000085185	-1.35513	2.41825e-67	2.76662e-66	503.399	477.358	472.341	1319.41	1208.37	1186.53	BCORL1
ENSG00000085449	-2.40428	1.12865e-250	1.25421e-248	455.797	456.013	459.386	2506.2	2284.83	2467.94	WDFY1
ENSG00000085511	-1.30091	5.60793e-62	5.79307e-61	521.251	445.34	499.246	1187.77	1224.74	1191.95	MAP3K4
ENSG00000085514	-1.61283	0.00435312	0.00622586	5.95035	3.88096	6.9755	20.4787	15.4055	15.3625	PILRA
ENSG00000085662	1.46692	1.05699e-132	3.25342e-131	3029.92	3232.84	3042.31	1074.64	1168.89	1123.27	AKR1B1
ENSG00000085871	1.2515	1.24489e-35	6.95528e-35	587.894	593.787	544.089	226.241	255.154	243.089	MGST2
ENSG00000085998	1.44848	1.96973e-126	5.47217e-125	2438.45	2510.01	2440.43	886.436	938.774	882.89	POMGNT1
ENSG00000086061	1.57559	4.16249e-135	1.33279e-133	4505.6	4810.45	4665.61	1454.96	1724.46	1512.75	DNAJA1
ENSG00000086289	1.53959	1.69772e-35	9.45032e-35	380.822	404.59	430.488	139.45	155.018	124.707	EPDR1
ENSG00000086300	1.68086	1.14175e-21	4.27003e-21	186.841	197.929	184.352	51.6844	56.8079	68.6793	SNX10
ENSG00000086475	1.25037	2.47066e-72	3.11159e-71	1518.53	1505.81	1496.74	629.964	668.215	602.751	SEPHS1
ENSG00000086730	4.86968	6.24937e-24	2.49332e-23	90.4453	110.607	102.639	4.87588	1.92569	3.6147	LAT2
ENSG00000086848	1.0369	6.55902e-19	2.22706e-18	372.492	381.304	343.792	186.259	175.238	173.506	ALG9
ENSG00000087074	-1.41728	3.00902e-93	5.2512e-92	1173.41	1100.25	1003.48	2991.84	2707.52	3042.67	PPP1R15A
ENSG00000087076	-1.72077	3.38094e-11	8.31237e-11	16.661	29.1072	38.8635	94.5921	95.3217	93.0785	HSD17B14
ENSG00000087085	3.0735	2.31018e-06	4.28074e-06	13.0908	32.0179	25.909	3.90071	0.962846	3.6147	ACHE
ENSG00000087087	1.58427	5.93168e-167	2.91057e-165	3214.38	3103.8	3129.01	1089.27	1026.39	1034.71	SRRT
ENSG00000087191	1.04041	8.24018e-90	1.3685e-88	4180.71	4342.79	4275.98	2009.84	2135.59	2078.45	PSMC5
ENSG00000087253	2.21732	1.43841e-165	6.90119e-164	1298.37	1332.14	1323.35	284.752	275.374	290.08	LPCAT2
ENSG00000087586	1.09244	2.83214e-49	2.19949e-48	2703.84	2973.79	2899.81	1260.9	1523.22	1240.75	AURKA
ENSG00000087842	1.88769	9.26341e-155	3.81466e-153	2596.73	2964.08	2643.71	691.4	782.793	743.725	PIR
ENSG00000088035	2.13658	1.42595e-97	2.69044e-96	830.669	925.609	907.811	174.557	201.235	229.533	ALG6
ENSG00000088340	-3.58815	8.50949e-35	4.63772e-34	14.2808	5.82144	19.93	146.276	155.981	175.313	FER1L4
ENSG00000088386	2.66969	2.08432e-40	1.29524e-39	217.783	222.185	197.307	31.2057	26.9597	41.569	SLC15A1
ENSG00000088538	-1.3825	5.93965e-13	1.58709e-12	45.2226	63.0656	57.797	138.475	149.241	148.203	DOCK3
ENSG00000088543	-1.11892	0.0184243	0.0246959	10.7106	7.76192	9.965	23.4042	15.4055	22.5919	C3orf18
ENSG00000088727	-1.08586	3.29617e-13	8.91625e-13	103.536	116.429	99.65	215.514	216.64	246.703	KIF9
ENSG00000088826	-1.00503	3.10184e-16	9.52613e-16	168.99	166.881	159.44	351.064	306.185	336.167	SMOX
ENSG00000088832	1.34513	2.90954e-147	1.0993e-145	4644.84	4810.45	4710.45	1828.46	1931.47	1817.29	FKBP1A
ENSG00000088833	1.21376	2.81129e-93	4.9118e-92	2363.48	2332.46	2302.91	992.73	990.768	1032.9	NSFL1C
ENSG00000088854	-1.37592	4.14769e-28	1.87116e-27	158.279	157.179	161.433	440.78	441.946	356.048	C20orf194
ENSG00000088986	1.58065	6.42983e-173	3.28291e-171	3259.6	3423.01	3367.17	1123.4	1140.01	1097.97	DYNLL1
ENSG00000088992	-7.08306	5.55098e-09	1.21004e-08	0	0.97024	0	43.8829	47.1794	61.4499	TESC
ENSG00000089041	6.23836	5.81573e-07	1.11952e-06	30.9418	25.2262	20.9265	0.975177	0	0	P2RX7
ENSG00000089101	-4.16615	9.4746e-13	2.50419e-12	3.57021	1.94048	2.9895	48.7588	46.2166	55.1242	CFAP61
ENSG00000089177	-1.57166	6.96671e-102	1.40948e-100	531.961	484.15	532.131	1538.83	1575.22	1483.83	KIF16B
ENSG00000089234	-1.1538	3.02512e-59	2.9726e-58	589.084	573.412	572.987	1269.68	1306.58	1283.22	BRAP
ENSG00000089280	2.61152	0	0	9245.65	9454.02	9335.21	1548.58	1414.42	1623	FUS
ENSG00000089327	1.59521	2.17546e-204	1.47434e-202	5733.76	6194.01	6062.71	2017.64	1943.99	1994.41	FXYD5
ENSG00000089351	-1.26127	5.06858e-69	5.96584e-68	737.843	751.936	681.606	1839.18	1634.91	1729.63	GRAMD1A
ENSG00000089356	1.09926	3.72051e-75	4.9453e-74	3247.7	3670.42	3573.45	1599.29	1665.72	1634.75	FXYD3
ENSG00000089486	-2.40413	5.34814e-22	2.02319e-21	24.9915	25.2262	19.93	124.823	111.69	133.744	CDIP1
ENSG00000089685	1.42088	1.04928e-108	2.33547e-107	6038.41	6650.02	6318.81	2243.88	2617.01	2240.21	BIRC5
ENSG00000089723	1.80045	6.04534e-40	3.70642e-39	389.153	365.78	327.848	114.096	94.3589	102.115	OTUB2
ENSG00000089820	-1.19989	3.26825e-06	5.98486e-06	39.2723	30.0774	26.9055	68.2624	76.0648	75.005	ARHGAP4
ENSG00000089847	-2.05255	2.03677e-05	3.52073e-05	7.14042	5.82144	6.9755	30.2305	25.9968	26.2066	ANKRD24
ENSG00000090006	-1.73389	1.55749e-39	9.44558e-39	102.346	137.774	111.608	403.723	373.584	398.521	LTBP4
ENSG00000090238	-1.77065	3.11618e-97	5.83579e-96	370.112	391.977	451.414	1472.52	1363.39	1313.94	YPEL3
ENSG00000090266	2.19663	7.85865e-99	1.50912e-97	903.263	1093.46	1001.48	184.308	232.046	237.667	NDUFB2
ENSG00000090273	1.24244	7.70535e-118	1.93119e-116	5686.15	6015.49	6067.69	2438.92	2641.09	2432.69	NUDC
ENSG00000090339	1.53292	5.98788e-110	1.35471e-108	1668.48	1768.75	1711.99	618.262	574.819	587.389	ICAM1
ENSG00000090432	1.23705	2.69796e-69	3.19298e-68	1570.89	1561.12	1603.37	650.443	722.134	637.091	MUL1
ENSG00000090530	2.92538	1.80371e-33	9.47168e-33	149.949	165.911	171.398	23.4042	12.517	28.0139	P3H2
ENSG00000090539	-4.46979	1.84594e-06	3.44118e-06	1.19007	1.94048	0	29.2553	22.1454	18.0735	CHRD
ENSG00000090554	-1.3966	0.00208288	0.0030651	7.14042	6.79168	14.9475	23.4042	26.9597	26.2066	FLT3LG
ENSG00000090615	-1.3966	6.37708e-121	1.66742e-119	1116.29	1066.29	1083.2	2937.23	2916.46	2740.85	GOLGA3
ENSG00000090621	1.05526	6.80148e-114	1.61367e-112	11346.1	11941.7	11758.7	5723.31	5717.38	5427.47	PABPC4
ENSG00000090776	1.48551	1.85923e-52	1.56524e-51	671.199	697.603	659.683	220.39	259.968	243.992	EFNB1
ENSG00000090861	-1.19508	3.41195e-88	5.49731e-87	7172.55	7787.15	7306.34	17973.5	15386.3	17626.2	AARS
ENSG00000090889	1.39953	1.95976e-94	3.4968e-93	2345.63	2398.43	2297.93	908.865	955.143	806.982	KIF4A
ENSG00000090932	1.81849	1.83642e-05	3.18569e-05	38.0822	27.1667	31.888	10.7269	6.73992	9.94042	DLL3
ENSG00000090971	-1.10538	3.31023e-42	2.14803e-41	415.334	480.269	468.355	986.879	991.731	963.318	NAT14
ENSG00000090975	-1.47965	2.73309e-13	7.41833e-13	59.5035	38.8096	78.7235	153.103	175.238	164.469	PITPNM2
ENSG00000091129	-7.01952	1.86128e-108	4.12457e-107	10.7106	6.79168	5.979	991.755	964.771	1023.86	NRCAM
ENSG00000091136	3.29348	1.2911e-129	3.75962e-128	708.091	635.507	606.868	62.4113	69.3249	66.8719	LAMB1
ENSG00000091140	1.27831	2.62658e-109	5.88954e-108	2639.57	2768.09	2698.52	1103.9	1107.27	1131.4	DLD
ENSG00000091428	-1.31993	0.0270176	0.0355027	2.38014	9.7024	4.9825	17.5532	12.517	13.5551	RAPGEF4
ENSG00000091436	-1.14233	4.66425e-134	1.46856e-132	6197.88	6368.66	6106.55	14229.8	13293	13697.9	MAP3K20
ENSG00000091482	-1.34083	0.00916895	0.0127222	5.95035	9.7024	6.9755	25.3546	14.4427	18.0735	SMPX
ENSG00000091483	1.33145	2.75933e-117	6.87013e-116	3574.97	3897.45	3743.85	1437.41	1550.18	1471.18	FH
ENSG00000091622	1.46435	5.52413e-30	2.63197e-29	382.012	333.763	332.831	127.748	121.319	130.129	PITPNM3
ENSG00000091651	1.34036	2.8641e-37	1.65211e-36	517.68	619.013	562.026	225.266	227.232	219.593	ORC6
ENSG00000091732	1.2172	3.38668e-18	1.12465e-17	324.889	278.459	297.953	110.195	153.092	123.803	ZC3HC1
ENSG00000091947	-1.39366	1.19296e-43	8.03084e-43	229.683	267.786	235.174	616.312	632.59	679.564	TMEM101
ENSG00000091986	1.9109	2.92661e-132	8.95342e-131	1369.77	1330.2	1454.89	366.666	364.918	373.218	CCDC80
ENSG00000092068	2.29636	2.53729e-163	1.17626e-161	2340.87	2221.85	2343.77	410.549	554.599	440.993	SLC7A8
ENSG00000092094	1.51929	1.81542e-50	1.45166e-49	611.696	705.364	655.697	222.34	217.603	248.511	OSGEP
ENSG00000092470	1.17841	1.02007e-46	7.37272e-46	1022.27	1051.74	995.503	447.606	492.977	416.594	WDR76
ENSG00000092841	1.51059	1.06655e-146	3.97014e-145	9940.65	11143.2	10966.5	3621.81	4013.14	3616.51	MYL6
ENSG00000092853	2.82913	1.35581e-120	3.53281e-119	775.925	651.031	708.511	105.319	100.136	94.8859	CLSPN
ENSG00000092871	-1.09815	6.34224e-41	3.9921e-40	521.251	463.775	455.4	1014.18	983.065	1078.99	RFFL
ENSG00000092969	1.16791	7.3841e-79	1.04004e-77	2196.87	2044.3	2113.58	952.748	922.406	951.57	TGFB2
ENSG00000093009	1.60721	6.98662e-60	6.94206e-59	724.752	715.067	701.536	206.737	257.08	238.57	CDC45
ENSG00000093010	1.20403	2.85342e-107	6.22276e-106	3713.02	3721.84	3497.71	1596.36	1596.4	1552.51	COMT
ENSG00000093072	-1.69682	3.66812e-56	3.38646e-55	222.543	204.721	204.282	602.659	736.577	703.963	ADA2
ENSG00000093134	3.07807	6.51334e-09	1.41494e-08	46.4127	26.1965	31.888	3.90071	3.85138	4.51837	VNN3
ENSG00000093144	4.577	2.18055e-88	3.52457e-87	414.144	388.096	373.687	21.4539	13.4798	14.4588	ECHDC1
ENSG00000094755	-2.25555	3.18844e-23	1.24546e-22	35.7021	25.2262	31.888	130.674	167.535	141.877	GABRP
ENSG00000094796	-7.61077	5.85107e-10	1.34082e-09	0	0	0	38.0319	46.2166	28.9176	KRT31
ENSG00000094804	1.97644	3.8752e-259	4.72305e-257	4081.94	4105.09	3925.21	983.953	1070.68	1022.96	CDC6
ENSG00000094841	-2.6271	5.15575e-25	2.13652e-24	16.661	22.3155	24.9125	126.773	121.319	150.01	UPRT
ENSG00000094914	1.00442	2.36532e-52	1.98264e-51	1534	1578.58	1589.42	803.546	752.945	788.005	AAAS
ENSG00000095321	-3.4684	3.22048e-115	7.77494e-114	49.9829	57.2442	46.8355	531.471	594.076	582.87	CRAT
ENSG00000095370	1.75745	1.15751e-10	2.76227e-10	74.9744	70.8275	87.692	20.4787	26.9597	21.6882	SH2D3C
ENSG00000095397	-1.49073	1.36964e-31	6.81351e-31	185.651	134.863	146.485	401.773	428.466	473.526	WHRN
ENSG00000095539	-1.05354	0.0226027	0.0299749	11.9007	13.5834	5.979	19.5035	20.2198	25.3029	SEMA4G
ENSG00000095637	2.42082	1.30057e-55	1.18407e-54	321.319	351.227	323.862	52.6595	64.5107	68.6793	SORBS1
ENSG00000095794	1.19207	2.03453e-19	7.02647e-19	339.17	372.572	305.925	155.053	163.684	127.418	CREM
ENSG00000096006	1.10112	1.26978e-116	3.13565e-115	63430.7	65662	65952.3	28611.7	31801.8	30508.1	CRISP3
ENSG00000096092	1.8174	6.41339e-126	1.77195e-124	1441.17	1601.87	1576.46	433.954	425.578	451.837	TMEM14A
ENSG00000096093	-2.19283	1.26612e-144	4.59971e-143	280.856	250.322	270.051	1182.89	1235.33	1237.13	EFHC1
ENSG00000096746	1.16164	1.78774e-96	3.29891e-95	4607.95	5026.81	4725.4	2122.96	2234.76	2063.99	HNRNPH3
ENSG00000096968	1.83854	3.27864e-29	1.52509e-28	215.403	267.786	267.062	71.1879	77.9905	61.4499	JAK2
ENSG00000097021	1.06526	9.08972e-68	1.04865e-66	1900.54	1974.44	1964.1	934.219	929.146	928.074	ACOT7
ENSG00000097046	1.67273	1.10977e-63	1.18279e-62	859.23	773.281	751.361	231.117	279.225	236.763	CDC7
ENSG00000099139	5.55386	6.37338e-55	5.71298e-54	293.947	284.28	267.062	3.90071	9.62846	4.51837	PCSK5
ENSG00000099194	1.40938	1.97901e-202	1.31179e-200	43206.7	42490.7	40747.9	16165.5	16288.5	15150.1	SCD
ENSG00000099250	1.09244	1.19019e-42	7.79683e-42	1601.83	1358.34	1372.18	631.914	701.914	694.926	NRP1
ENSG00000099260	1.48099	5.47904e-91	9.19032e-90	1474.5	1430.13	1477.81	484.663	544.008	540.398	PALMD
ENSG00000099337	-1.95132	2.04276e-60	2.0554e-59	129.718	118.369	141.503	500.266	517.048	488.888	KCNK6
ENSG00000099338	-2.61177	4.76512e-13	1.27959e-12	10.7106	7.76192	12.9545	74.1134	61.6221	56.0278	CATSPERG
ENSG00000099341	1.61809	1.1462e-149	4.4761e-148	2766.91	2879.67	2654.68	886.436	880.041	937.111	PSMD8
ENSG00000099377	1.92972	1.16548e-09	2.62972e-09	57.1233	67.9168	54.8075	14.6276	15.4055	17.1698	HSD3B7
ENSG00000099385	1.00119	2.54318e-25	1.06292e-24	531.961	557.888	566.012	279.876	269.597	278.332	BCL7C
ENSG00000099625	-1.66979	4.08489e-21	1.49733e-20	52.3631	59.1846	79.72	213.564	188.718	209.653	CBARP
ENSG00000099783	2.3808	0	0	10830.8	11401.3	10852.9	2138.56	2156.77	2058.57	HNRNPM
ENSG00000099797	1.17094	1.59279e-121	4.21575e-120	4471.09	4534.9	4610.8	2029.34	1989.24	2029.65	TECR
ENSG00000099822	-2.57204	2.34381e-16	7.22749e-16	21.4213	8.73216	15.944	107.269	75.102	86.7528	HCN2
ENSG00000099953	-3.35213	5.39482e-10	1.24003e-09	5.95035	2.91072	2.9895	38.0319	32.7368	46.9911	MMP11
ENSG00000099954	-1.49326	2.63074e-106	5.67167e-105	861.61	785.894	792.217	2423.31	2270.39	2167.01	CECR2
ENSG00000099994	1.15609	1.71663e-16	5.32392e-16	284.427	260.995	291.974	141.401	103.987	130.129	SUSD2
ENSG00000099998	1.63142	3.11931e-12	8.02967e-12	105.916	131.953	93.671	40.9574	37.551	28.9176	GGT5
ENSG00000100003	-1.53802	4.67248e-10	1.0781e-09	36.8922	30.0774	25.909	91.6666	87.619	88.5601	SEC14L2
ENSG00000100027	-1.95743	1.2192e-14	3.52376e-14	26.1815	19.4048	34.8775	112.145	95.3217	104.826	YPEL1
ENSG00000100031	1.09955	2.09524e-52	1.76114e-51	1316.22	1236.09	1264.56	581.205	618.147	581.063	GGT1
ENSG00000100068	-1.55127	9.32019e-10	2.11305e-09	20.2312	36.8691	32.8845	91.6666	90.5075	84.9454	LRP5L
ENSG00000100075	1.20337	3.99055e-94	7.0537e-93	3216.76	3386.14	3405.04	1485.19	1498.19	1365.45	SLC25A1
ENSG00000100097	1.64975	4.29656e-148	1.63975e-146	2452.73	2617.71	2600.86	801.595	785.682	857.588	LGALS1
ENSG00000100100	-2.94137	1.37528e-173	7.09374e-172	191.601	136.804	163.426	1153.63	1290.21	1307.62	PIK3IP1
ENSG00000100139	1.20289	8.48393e-45	5.85736e-44	979.427	1013.9	1034.37	475.886	385.138	454.549	MICALL1
ENSG00000100142	-3.0027	1.08957e-10	2.60466e-10	4.76028	6.79168	4.9825	41.9326	51.0308	40.6654	POLR2F
ENSG00000100154	-2.01123	8.63694e-19	2.91687e-18	55.9333	33.9584	24.9125	167.73	135.761	151.817	TTC28
ENSG00000100162	1.22165	1.32936e-20	4.77551e-20	303.468	292.042	284.999	122.872	121.319	132.84	CENPM
ENSG00000100226	-1.11207	5.17495e-53	4.4136e-52	725.942	650.061	707.515	1505.67	1569.44	1424.19	GTPBP1
ENSG00000100234	-1.65795	4.08565e-49	3.16e-48	190.411	195.018	211.258	686.524	545.933	652.453	TIMP3
ENSG00000100292	1.01779	3.35903e-11	8.25985e-11	251.105	315.328	268.058	154.078	102.062	156.336	HMOX1
ENSG00000100297	1.50034	2.61372e-102	5.3236e-101	2040.97	1921.08	2046.81	702.127	763.537	658.779	MCM5
ENSG00000100300	1.05704	1.64906e-47	1.22408e-46	1328.12	1411.7	1349.26	614.361	701.914	649.742	TSPO
ENSG00000100330	-1.37811	1.2113e-27	5.39376e-27	197.552	142.625	142.499	421.276	422.689	402.135	MTMR3
ENSG00000100342	1.96838	5.74821e-98	1.09136e-96	833.049	927.549	920.766	234.042	220.492	231.341	APOL1
ENSG00000100346	-1.86032	2.29246e-16	7.0735e-16	28.5617	52.393	39.86	169.681	115.541	158.143	CACNA1I
ENSG00000100368	6.00152	3.43339e-49	2.6596e-48	277.286	281.37	288.985	2.92553	1.92569	8.13307	CSF2RB
ENSG00000100373	-2.64677	1.36954e-16	4.26936e-16	10.7106	10.6726	19.93	81.9148	103.987	75.005	UPK3A
ENSG00000100385	-3.02105	2.76822e-14	7.86836e-14	10.7106	1.94048	11.958	72.1631	60.6593	63.2572	IL2RB
ENSG00000100413	1.51571	2.182e-69	2.59046e-68	1037.74	927.549	950.661	345.213	322.553	350.626	POLR3H
ENSG00000100461	1.02835	6.84359e-54	5.97845e-53	1950.52	2074.37	1925.24	972.251	1032.17	914.519	RBM23
ENSG00000100479	1.39363	7.42335e-26	3.14784e-25	397.483	381.304	323.862	122.872	159.832	136.455	POLE2
ENSG00000100505	-2.19503	9.04793e-23	3.49633e-22	28.5617	33.9584	38.8635	172.606	125.17	168.987	TRIM9
ENSG00000100526	1.64106	1.34695e-86	2.12711e-85	1361.44	1547.53	1399.09	417.376	506.457	458.163	CDKN3
ENSG00000100567	1.96748	1.74841e-210	1.26429e-208	4346.13	5008.38	4467.31	1149.73	1185.26	1200.08	PSMA3
ENSG00000100577	1.42775	4.15941e-76	5.59263e-75	1180.55	1317.59	1224.7	454.432	462.166	468.104	GSTZ1
ENSG00000100583	-1.29637	0.000104216	0.000170845	20.2312	20.375	13.951	42.9078	50.068	40.6654	SAMD15
ENSG00000100599	5.67636	1.7212e-19	5.95662e-19	92.8254	112.548	84.7025	2.92553	0.962846	1.80735	RIN3
ENSG00000100632	1.34626	1.07831e-138	3.61341e-137	6364.49	7018.72	6437.39	2547.16	2641.09	2608.91	ERH
ENSG00000100644	-1.02546	2.84822e-136	9.21738e-135	12677.8	12459.8	12317.7	25473.6	25825.4	24941.4	HIF1A
ENSG00000100714	1.67842	2.40151e-233	2.22663e-231	5852.76	5922.34	5754.79	1755.32	1894.88	1826.33	MTHFD1
ENSG00000100739	-2.18698	4.1052e-34	2.1954e-33	59.5035	46.5715	42.8495	219.415	227.232	225.919	BDKRB1
ENSG00000100764	1.07367	3.37603e-78	4.69383e-77	3617.81	3964.4	3848.48	1757.27	1784.15	1890.49	PSMC1
ENSG00000100802	-1.45411	7.85617e-37	4.48208e-36	161.849	216.364	175.384	519.769	494.903	508.769	C14orf93
ENSG00000100814	-1.20341	3.47793e-62	3.60755e-61	830.669	832.466	912.794	1979.61	1830.37	2123.64	CCNB1IP1
ENSG00000100852	-1.15174	1.27598e-133	3.99253e-132	5658.78	5296.54	5525.59	12415	12334.1	11860.7	ARHGAP5
ENSG00000100867	-6.16686	0	0	417.714	471.537	411.554	31524.5	31494.7	30611.1	DHRS2
ENSG00000100889	-2.20898	2.52283e-273	3.43491e-271	1654.2	1863.83	1805.66	8547.42	7561.23	8526.17	PCK2
ENSG00000100890	-1.12311	1.35357e-20	4.85901e-20	188.031	195.988	153.461	389.095	371.658	408.461	KIAA0391
ENSG00000100911	1.44711	6.61449e-92	1.12954e-90	3043.01	3656.83	3192.79	1152.66	1269.99	1207.31	PSME2
ENSG00000100916	1.59336	6.61068e-72	8.29462e-71	823.528	848.96	829.088	275	289.817	264.777	BRMS1L
ENSG00000100968	-2.04544	1.19343e-109	2.69198e-108	221.353	241.59	218.233	937.145	928.183	949.762	NFATC4
ENSG00000100983	1.64203	1.77095e-116	4.36614e-115	1717.27	1892.94	1847.51	564.627	567.116	617.21	GSS
ENSG00000101000	1.20461	0.0157543	0.0212604	20.2312	17.4643	18.9335	8.77659	4.81423	10.8441	PROCR
ENSG00000101003	1.32566	4.75537e-95	8.57613e-94	1798.2	1822.11	1856.48	720.656	732.726	731.977	GINS1
ENSG00000101040	-1.32293	4.46127e-116	1.08923e-114	1583.98	1453.42	1513.68	3965.07	3712.73	3699.65	ZMYND8
ENSG00000101049	-2.54235	5.17481e-05	8.69255e-05	5.95035	0.97024	3.986	24.3794	16.3684	20.7845	SGK2
ENSG00000101057	1.3726	1.38826e-100	2.74617e-99	3428.59	3546.23	3354.22	1266.75	1464.49	1258.82	MYBL2
ENSG00000101096	-2.72392	1.20896e-24	4.95687e-24	11.9007	25.2262	19.93	141.401	123.244	119.285	NFATC2
ENSG00000101098	-2.33076	9.65759e-11	2.31712e-10	13.0908	7.76192	12.9545	56.5602	59.6964	52.4131	RIMS4
ENSG00000101104	-2.27	3.18283e-42	2.06713e-41	66.6439	60.1549	69.755	303.28	271.522	371.41	PABPC1L
ENSG00000101115	-3.89599	8.94275e-11	2.1497e-10	1.19007	3.88096	2.9895	42.9078	34.6624	46.0874	SALL4
ENSG00000101182	1.10182	2.63657e-80	3.82771e-79	4249.74	4752.24	4311.85	2056.65	2015.24	2132.67	PSMA7
ENSG00000101203	-1.92331	1.15025e-06	2.17378e-06	14.2808	7.76192	10.9615	40.9574	32.7368	49.7021	COL20A1
ENSG00000101210	-2.18062	0	0	1150.8	1182.72	1131.03	5376.15	5378.46	4955.75	EEF1A2
ENSG00000101224	1.5303	2.17736e-191	1.32687e-189	4747.19	4830.82	4916.73	1671.45	1720.61	1627.52	CDC25B
ENSG00000101247	1.49072	2.26395e-22	8.66862e-22	232.064	288.161	243.146	83.8652	87.619	100.308	NDUFAF5
ENSG00000101265	2.66736	4.74807e-09	1.03951e-08	33.3219	38.8096	41.853	5.85106	6.73992	5.42205	RASSF2
ENSG00000101331	-1.78365	4.74442e-06	8.58814e-06	14.2808	9.7024	9.965	39.0071	42.3652	34.3396	CCM2L
ENSG00000101347	1.56206	1.08594e-62	1.1342e-61	847.33	778.132	759.333	275	281.151	251.222	SAMHD1
ENSG00000101365	1.09602	1.34115e-53	1.16021e-52	1268.61	1351.54	1379.16	624.113	618.147	629.861	IDH3B
ENSG00000101384	-1.48691	7.10612e-06	1.27004e-05	13.0908	21.3453	17.937	49.734	42.3652	56.0278	JAG1
ENSG00000101412	1.75901	2.27214e-76	3.06596e-75	762.835	814.031	797.2	245.745	243.6	213.267	E2F1
ENSG00000101417	1.57931	3.04865e-121	8.02687e-120	3133.45	3105.74	3038.33	1003.46	1150.6	951.57	PXMP4
ENSG00000101441	-11.2025	2.89718e-21	1.06845e-20	0	0	0	446.631	503.568	412.979	CST4
ENSG00000101447	1.08604	1.67092e-37	9.67162e-37	1550.66	1589.25	1597.39	746.01	853.081	634.38	FAM83D
ENSG00000101493	-2.67754	3.04614e-150	1.19575e-148	154.709	161.06	158.443	1076.59	940.7	1019.35	ZNF516
ENSG00000101577	-1.21913	9.11305e-71	1.11519e-69	727.133	702.454	689.578	1710.46	1646.47	1574.2	LPIN2
ENSG00000101605	-1.46471	2.90105e-09	6.41926e-09	26.1815	36.8691	36.8705	95.5673	104.95	77.716	MYOM1
ENSG00000101670	1.86832	4.73887e-09	1.03765e-08	66.6439	52.393	64.7725	23.4042	12.517	14.4588	LIPG
ENSG00000101695	-1.99456	1.23514e-24	5.06147e-24	59.5035	34.9286	47.832	196.986	189.681	174.409	RNF125
ENSG00000101745	-1.35575	7.54344e-120	1.94546e-118	1603.02	1431.1	1576.46	3965.07	4002.55	3823.45	ANKRD12
ENSG00000101751	-1.66344	1.41853e-46	1.02087e-45	140.428	181.435	193.321	549.024	519.937	572.026	POLI
ENSG00000101850	2.20376	3.81196e-09	8.37965e-09	41.6524	43.6608	66.7655	12.6773	8.66561	11.7478	GPR143
ENSG00000101868	1.0794	1.58145e-55	1.43547e-54	1648.25	1529.1	1565.5	707.978	764.499	769.931	POLA1
ENSG00000101871	1.02336	9.82271e-47	7.10517e-46	1955.28	1709.56	1707	874.733	911.815	853.973	MID1
ENSG00000101945	1.38003	1.16556e-57	1.10996e-56	891.362	991.585	981.552	352.039	394.767	355.144	SUV39H1
ENSG00000101972	-1.30886	1.10254e-146	4.09401e-145	4506.79	4289.43	4341.75	11331.6	10916.7	10294.7	STAG2
ENSG00000102003	-2.20703	1.79568e-05	3.11681e-05	11.9007	2.91072	4.9825	41.9326	22.1454	24.3992	SYP
ENSG00000102038	-4.91454	0	0	115.437	111.578	117.587	3535.02	3429.66	3424.02	SMARCA1
ENSG00000102048	2.82745	9.16398e-14	2.5412e-13	53.5531	78.5894	55.804	9.75177	11.5541	5.42205	ASB9
ENSG00000102057	-1.08446	1.37227e-05	2.40621e-05	49.9829	30.0774	33.881	72.1631	79.9162	86.7528	KCND1
ENSG00000102144	1.09607	8.54525e-90	1.41606e-88	24066.8	26459.4	24372.4	11048.8	12410.1	11579.7	PGK1
ENSG00000102181	-1.59804	1.8714e-115	4.53244e-114	535.531	513.257	537.113	1617.82	1589.66	1591.37	CD99L2
ENSG00000102189	-1.65283	3.06271e-165	1.46015e-163	1188.88	1118.69	1094.16	3504.78	3737.77	3444.81	EEA1
ENSG00000102243	1.44908	6.49728e-191	3.92774e-189	5285.1	5213.1	5336.26	1935.73	1913.17	1950.13	VGLL1
ENSG00000102265	1.33129	3.9085e-40	2.41099e-39	649.778	611.251	592.917	226.241	240.711	268.391	TIMP1
ENSG00000102313	-1.46858	4.61884e-10	1.06653e-09	41.6524	30.0774	35.874	103.369	86.6561	105.73	ITIH6
ENSG00000102316	-1.26649	1.52778e-155	6.34323e-154	6281.19	6760.63	6335.75	15241	15368.9	16015.8	MAGED2
ENSG00000102359	2.04407	9.96533e-24	3.94566e-23	149.949	169.792	151.468	38.0319	33.6996	42.4727	SRPX2
ENSG00000102384	1.90082	2.42885e-60	2.43417e-59	540.292	479.299	512.201	132.624	142.501	134.648	CENPI
ENSG00000102390	1.45471	5.34585e-51	4.36006e-50	677.15	733.501	756.343	250.62	289.817	251.222	PBDC1
ENSG00000102401	-6.32002	1.93969e-135	6.23713e-134	8.33049	17.4643	10.9615	1045.39	909.889	1042.84	ARMCX3
ENSG00000102409	-3.02119	1.14607e-245	1.18634e-243	220.163	227.036	201.293	1711.43	1891.99	1660.05	BEX4
ENSG00000102466	-1.90509	0.000264552	0.000420418	4.76028	5.82144	6.9755	20.4787	24.0711	21.6882	FGF14
ENSG00000102471	1.44511	9.1228e-96	1.66513e-94	2313.5	2647.78	2437.44	863.031	886.781	967.836	NDFIP2
ENSG00000102531	1.38078	8.15991e-52	6.76843e-51	905.643	825.674	792.217	303.28	319.665	344.3	FNDC3A
ENSG00000102543	1.36966	5.29705e-20	1.86433e-19	247.534	244.5	224.212	82.89	95.3217	98.5006	CDADC1
ENSG00000102547	1.65865	5.89827e-23	2.28859e-22	209.452	252.262	244.142	56.5602	88.5818	78.6197	CAB39L
ENSG00000102575	1.78616	3.02555e-121	7.97994e-120	1331.69	1364.16	1335.31	392.996	370.696	404.846	ACP5
ENSG00000102743	2.04455	7.11769e-40	4.34977e-39	303.468	264.876	305.925	62.4113	71.2506	77.716	SLC25A15
ENSG00000102753	1.41311	3.00593e-119	7.6608e-118	2459.87	2485.75	2413.52	881.56	957.069	924.46	KPNA3
ENSG00000102763	2.48683	5.99833e-69	7.04373e-68	521.251	497.733	444.439	109.22	84.7304	67.7756	VWA8
ENSG00000102780	4.34491	1.66526e-47	1.2355e-46	195.171	204.721	195.314	4.87588	11.5541	12.6514	DGKH
ENSG00000102854	4.29319	2.03216e-17	6.56382e-17	60.6936	60.1549	82.7095	2.92553	2.88854	4.51837	MSLN
ENSG00000102878	-1.27547	7.85914e-05	0.000130236	16.661	18.4346	26.9055	39.0071	53.9194	57.8352	HSF4
ENSG00000102879	1.51827	0.00241818	0.0035382	16.661	21.3453	26.9055	11.7021	4.81423	6.32572	CORO1A
ENSG00000102886	2.72223	4.85509e-75	6.43076e-74	402.244	483.179	404.579	61.4361	63.5478	70.4866	GDPD3
ENSG00000102904	-1.06671	0.0379377	0.0489125	11.9007	3.88096	11.958	19.5035	12.517	25.3029	TSNAXIP1
ENSG00000102924	4.70279	2.19812e-34	1.1839e-33	138.048	170.762	134.527	6.82624	6.73992	3.6147	CBLN1
ENSG00000102962	2.91121	4.11547e-176	2.19778e-174	1016.32	1069.2	1128.04	150.177	124.207	152.721	CCL22
ENSG00000102981	-1.08574	0.000115108	0.000188128	26.1815	26.1965	41.853	56.5602	84.7304	59.6425	PARD6A
ENSG00000102984	-1.82923	5.03632e-17	1.60004e-16	32.1319	41.7203	36.8705	145.301	118.43	131.937	ZNF821
ENSG00000103005	1.54977	3.3431e-124	9.10347e-123	1973.14	1978.32	2080.69	696.276	699.989	665.105	USB1
ENSG00000103021	-1.0323	1.77295e-35	9.86545e-35	501.019	420.114	469.351	930.318	941.663	965.125	CCDC113
ENSG00000103047	1.57764	1.53471e-17	4.97621e-17	190.411	159.119	166.415	69.2375	52.9565	50.6058	TANGO6
ENSG00000103056	-1.93944	1.01182e-74	1.33086e-73	396.293	343.465	392.621	1324.29	1738.9	1275.99	SMPD3
ENSG00000103126	-1.22669	4.24537e-70	5.1083e-69	769.975	721.859	686.588	1748.49	1632.99	1709.75	AXIN1
ENSG00000103187	1.6025	1.42467e-247	1.51627e-245	8664.9	9072.71	8651.61	2960.64	2861.58	2869.17	COTL1
ENSG00000103199	-1.1114	1.93122e-18	6.46436e-18	142.808	141.655	162.429	303.28	334.107	328.938	ZNF500
ENSG00000103227	-1.01464	9.68816e-07	1.83964e-06	54.7432	60.1549	54.8075	99.468	106.876	136.455	LMF1
ENSG00000103253	-1.20496	7.98733e-24	3.17581e-23	166.61	175.613	173.391	422.251	356.253	411.172	HAGHL
ENSG00000103269	-1.0964	0.00777669	0.0108723	15.4709	12.6131	10.9615	20.4787	28.8854	33.436	RHBDL1
ENSG00000103310	5.6048	1.48734e-33	7.83484e-33	171.37	166.881	168.408	4.87588	1.92569	3.6147	ZP2
ENSG00000103381	-2.1631	1.79068e-234	1.69141e-232	567.663	622.894	615.837	2792.91	2624.72	2686.63	CPPED1
ENSG00000103460	-1.33695	1.52431e-51	1.2561e-50	396.293	367.721	412.551	1079.52	971.511	920.845	TOX3
ENSG00000103490	2.29319	2.31164e-38	1.35884e-37	242.774	246.441	215.244	43.8829	45.2537	54.2205	PYCARD
ENSG00000103512	1.05491	1.84258e-68	2.152e-67	2261.13	2390.67	2260.06	1122.43	1073.57	1131.4	NOMO1
ENSG00000103540	-1.04705	5.29676e-43	3.50789e-42	516.49	500.644	502.236	1080.5	1028.32	1029.29	CCP110
ENSG00000103657	-1.2096	1.94275e-13	5.30744e-13	1200.78	948.895	891.867	2655.41	2163.51	2211.29	HERC1
ENSG00000103723	-2.35004	1.48436e-40	9.25843e-40	46.4127	43.6608	53.811	246.72	239.749	247.607	AP3B2
ENSG00000103740	2.21991	2.80277e-08	5.86354e-08	48.7929	36.8691	42.8495	8.77659	12.517	6.32572	ACSBG1
ENSG00000103888	-4.47083	8.16753e-25	3.36429e-24	5.95035	3.88096	4.9825	117.996	94.3589	112.056	CEMIP
ENSG00000103942	-3.27629	6.75779e-84	1.03476e-82	39.2723	40.7501	47.832	446.631	402.469	394.002	HOMER2
ENSG00000104081	-2.68741	0	0	428.425	424.965	407.568	2605.67	2785.51	2726.39	BMF
ENSG00000104093	-1.30536	5.93185e-25	2.45544e-24	190.411	166.881	142.499	448.581	370.696	411.172	DMXL2
ENSG00000104147	1.8527	6.0116e-46	4.27747e-45	397.483	497.733	419.526	126.773	127.096	111.152	OIP5
ENSG00000104154	2.73601	1.71872e-08	3.64408e-08	29.7517	32.0179	44.8425	3.90071	4.81423	7.2294	SLC30A4
ENSG00000104218	-1.45646	1.0928e-67	1.25689e-66	416.524	352.197	415.54	1090.25	1059.13	1094.35	CSPP1
ENSG00000104219	-1.26479	0.00555015	0.00786492	14.2808	9.7024	5.979	23.4042	23.1083	24.3992	ZDHHC2
ENSG00000104231	-1.40689	2.13545e-89	3.52325e-88	708.091	836.347	754.35	2025.44	1978.65	2101.95	ZFAND1
ENSG00000104320	1.57977	1.54866e-152	6.2082e-151	3436.92	3450.17	3419.99	1095.12	1239.18	1114.23	NBN
ENSG00000104321	6.66885	1.66951e-217	1.30732e-215	1736.31	1571.79	1701.03	19.5035	14.4427	15.3625	TRPA1
ENSG00000104332	1.14998	5.03989e-37	2.89062e-36	1119.86	1013.9	924.752	436.879	506.457	433.764	SFRP1
ENSG00000104413	-1.13661	5.57591e-149	2.15521e-147	6604.89	6671.37	6392.55	14629.6	14152.9	14460.6	ESRP1
ENSG00000104427	3.75247	1.85548e-60	1.86946e-59	241.584	260.024	263.076	23.4042	15.4055	18.0735	ZC2HC1A
ENSG00000104490	-1.00815	7.92848e-08	1.61465e-07	89.2552	74.7085	83.706	147.252	210.863	139.166	NCALD
ENSG00000104626	1.17588	1.97209e-43	1.31877e-42	915.164	944.043	860.976	424.202	409.209	371.41	ERI1
ENSG00000104679	1.16675	5.02039e-33	2.60018e-32	574.804	637.448	582.952	272.074	256.117	272.006	R3HCC1
ENSG00000104691	1.22407	1.07558e-23	4.25418e-23	385.583	372.572	391.624	140.425	166.572	184.35	UBXN8
ENSG00000104728	-1.04952	0.00253991	0.0037102	16.661	21.3453	17.937	44.8581	28.8854	42.4727	ARHGEF10
ENSG00000104738	1.27367	3.5463e-137	1.16511e-135	6961.91	6734.44	6683.52	2793.88	2942.46	2692.95	MCM4
ENSG00000104763	2.13014	0	0	11979.2	12426.8	12183.2	2753.9	2795.14	2809.53	ASAH1
ENSG00000104783	1.00176	7.35279e-56	6.72656e-55	1929.1	1888.09	1818.61	977.127	925.295	911.808	KCNN4
ENSG00000104808	1.31018	3.56103e-08	7.4068e-08	88.0652	119.34	86.6955	31.2057	39.4767	47.8948	DHDH
ENSG00000104833	-2.32362	1.06624e-10	2.5505e-10	19.0411	6.79168	12.9545	78.9893	63.5478	47.8948	TUBB4A
ENSG00000104835	1.52271	2.89714e-17	9.31586e-17	202.312	172.703	156.45	56.5602	65.4735	62.3536	SARS2
ENSG00000104853	1.22402	3.50111e-144	1.26888e-142	5469.56	5438.19	5390.07	2337.5	2337.79	2301.66	CLPTM1
ENSG00000104889	1.38267	2.73619e-70	3.30288e-69	1514.96	1673.66	1435.96	577.305	630.664	566.604	RNASEH2A
ENSG00000104894	-1.39434	1.68831e-10	3.99302e-10	58.3134	35.8989	43.846	130.674	124.207	104.826	CD37
ENSG00000104899	-1.49589	0.00388027	0.00557439	3.57021	9.7024	8.9685	18.5284	15.4055	29.8213	AMH
ENSG00000104953	1.53386	2.46756e-84	3.79758e-83	1228.15	1374.83	1316.38	480.762	436.169	438.282	TLE6
ENSG00000104967	-7.28761	4.27077e-09	9.36781e-09	0	0	0	35.1064	33.6996	21.6882	NOVA2
ENSG00000104998	1.70845	2.03321e-35	1.12763e-34	311.798	306.596	318.88	101.418	92.4332	93.0785	IL27RA
ENSG00000105011	1.30778	4.19515e-79	5.96438e-78	1535.19	1507.75	1551.55	596.808	652.809	606.366	ASF1B
ENSG00000105072	-1.17209	3.53268e-17	1.13185e-16	135.668	131.953	143.496	268.174	301.371	356.048	C19orf44
ENSG00000105088	-2.46024	1.23186e-45	8.67124e-45	49.9829	53.3632	43.846	272.074	285.965	252.125	OLFM2
ENSG00000105137	2.45524	8.74691e-33	4.49633e-32	190.411	187.256	168.408	39.0071	33.6996	27.1102	SYDE1
ENSG00000105141	6.80011	2.93264e-69	3.46528e-68	543.862	554.007	484.299	3.90071	5.77707	4.51837	CASP14
ENSG00000105143	5.37011	2.94514e-76	3.97055e-75	372.492	383.245	378.67	9.75177	7.70276	9.94042	SLC1A6
ENSG00000105171	1.03895	5.28394e-44	3.5826e-43	1180.55	1327.29	1222.71	601.684	621.035	594.618	POP4
ENSG00000105204	-1.80401	2.04113e-24	8.29682e-24	77.3545	46.5715	66.7655	226.241	204.123	229.533	DYRK1B
ENSG00000105220	1.3376	4.30571e-176	2.29127e-174	10365.5	10738.6	10741.3	4154.25	4366.5	4081.9	GPI
ENSG00000105227	-1.41462	2.01873e-50	1.61338e-49	282.047	304.655	262.079	774.29	778.942	711.192	PRX
ENSG00000105248	1.07384	1.89774e-22	7.28302e-22	430.805	433.697	405.575	196.986	191.606	214.171	CCDC94
ENSG00000105270	-1.2614	0.000698682	0.00107015	13.0908	12.6131	17.937	31.2057	36.5881	37.0507	CLIP3
ENSG00000105290	-1.13401	0.00299117	0.00434168	10.7106	16.4941	19.93	34.1312	45.2537	25.3029	APLP1
ENSG00000105327	-2.45936	2.54507e-177	1.38358e-175	303.468	249.352	304.929	1643.17	1499.15	1563.36	BBC3
ENSG00000105329	-3.14735	7.72786e-12	1.95565e-11	3.57021	6.79168	5.979	50.7092	41.4024	55.1242	TGFB1
ENSG00000105388	-7.0118	0	0	29.7517	37.8394	27.902	4152.3	4275.03	3960.81	CEACAM5
ENSG00000105409	1.23626	2.49869e-13	6.79062e-13	164.23	178.524	182.359	78.9893	65.4735	78.6197	ATP1A3
ENSG00000105419	-5.43329	5.85532e-07	1.12685e-06	1.19007	0	0.9965	26.3298	25.9968	37.9543	MEIS3
ENSG00000105427	1.40764	2.81946e-05	4.83167e-05	47.6028	35.8989	54.8075	15.6028	20.2198	16.2661	CNFN
ENSG00000105447	1.11156	9.97197e-50	7.85748e-49	1670.86	1663.96	1685.08	872.783	725.986	725.651	GRWD1
ENSG00000105479	-4.05522	5.93959e-53	5.06289e-52	14.2808	11.6429	17.937	236.968	216.64	274.717	CCDC114
ENSG00000105499	2.08157	3.70968e-25	1.54405e-24	157.089	217.334	183.356	39.0071	38.5138	54.2205	PLA2G4C
ENSG00000105516	-2.18227	4.0821e-132	1.24381e-130	310.608	382.275	390.628	1708.51	1733.12	1495.58	DBP
ENSG00000105519	-3.1195	1.1363e-260	1.39617e-258	190.411	188.227	200.296	1600.26	1779.34	1653.73	CAPS
ENSG00000105538	-1.70996	0.000170424	0.000275085	10.7106	5.82144	8.9685	28.2801	29.8482	24.3992	RASIP1
ENSG00000105550	-6.213	1.47641e-45	1.03685e-44	3.57021	2.91072	5.979	346.188	260.931	321.708	FGF21
ENSG00000105613	-1.37396	8.62787e-16	2.60577e-15	91.6354	95.0835	66.7655	191.135	211.826	252.125	MAST1
ENSG00000105639	-2.32093	1.01581e-129	2.97519e-128	218.973	222.185	180.366	1001.51	1052.39	1046.46	JAK3
ENSG00000105650	-2.42158	7.76073e-06	1.38344e-05	3.57021	6.79168	3.986	29.2553	28.8854	19.8808	PDE4C
ENSG00000105655	4.20244	1.164e-162	5.33077e-161	749.744	729.62	870.941	42.9078	40.4395	44.2801	ISYNA1
ENSG00000105696	-1.96215	6.32643e-07	1.21473e-06	7.14042	11.6429	13.951	46.8085	51.0308	31.6286	TMEM59L
ENSG00000105711	-1.58639	1.47696e-30	7.16574e-30	99.9658	102.845	103.636	299.379	323.516	298.213	SCN1B
ENSG00000105792	-3.06622	1.46523e-13	4.02546e-13	5.95035	6.79168	7.972	54.6099	51.9937	67.7756	CFAP69
ENSG00000105808	-3.54707	1.13226e-07	2.28555e-07	1.19007	1.94048	3.986	33.156	20.2198	31.6286	RASA4
ENSG00000105835	-1.0405	2.68229e-95	4.85479e-94	14058.3	15902.2	14740.2	30430.4	30371	31158.7	NAMPT
ENSG00000105852	1.83337	5.69331e-17	1.80421e-16	108.296	154.268	143.496	33.156	40.4395	40.6654	PON3
ENSG00000105854	2.00577	1.95133e-169	9.83013e-168	1661.34	1710.53	1642.23	405.673	419.801	422.92	PON2
ENSG00000105855	2.24764	4.23629e-56	3.89672e-55	405.814	383.245	359.736	88.7411	86.6561	66.8719	ITGB8
ENSG00000105856	-1.18465	1.25458e-82	1.87913e-81	1444.74	1591.19	1415.03	3237.59	3513.42	3371.61	HBP1
ENSG00000105971	1.92956	1.07845e-31	5.3791e-31	284.427	238.679	276.03	59.4858	62.585	86.7528	CAV2
ENSG00000105974	2.79033	4.96314e-66	5.5138e-65	348.69	339.584	319.876	48.7588	44.2909	52.4131	CAV1
ENSG00000105976	2.79878	0	0	4347.32	3947.91	3996.96	583.156	598.89	583.774	MET
ENSG00000105997	-1.38572	7.66956e-14	2.13817e-13	58.3134	71.7978	52.8145	172.606	152.13	154.528	HOXA3
ENSG00000106003	-2.8004	4.12034e-262	5.10416e-260	349.88	278.459	345.785	2331.65	2196.25	2237.5	LFNG
ENSG00000106025	-6.97986	2.27916e-73	2.92401e-72	5.95035	6.79168	2.9895	612.411	726.948	637.091	TSPAN12
ENSG00000106028	1.16225	1.69037e-67	1.93829e-66	2255.18	2590.54	2302.91	1061.97	1044.69	1088.93	SSBP1
ENSG00000106069	-2.71436	4.31202e-42	2.7909e-41	32.1319	45.6013	26.9055	219.415	235.897	234.955	CHN2
ENSG00000106070	-1.23804	1.35722e-33	7.16189e-33	224.923	239.649	230.191	579.255	523.788	537.687	GRB10
ENSG00000106078	-3.22028	0	0	386.773	344.435	394.614	3381.91	3705.99	3390.59	COBL
ENSG00000106100	-1.35811	6.64593e-32	3.33355e-31	167.8	166.881	182.359	426.152	476.609	423.824	NOD1
ENSG00000106105	-1.43049	2.43863e-200	1.5683e-198	4892.38	5311.09	5141.94	14095.2	13666.6	13615.7	GARS
ENSG00000106123	8.37496	2.76086e-23	1.08123e-22	335.6	305.626	301.939	0	0.962846	1.80735	EPHB6
ENSG00000106299	-1.58337	1.29804e-195	8.13996e-194	1563.75	1481.56	1547.56	4587.23	4672.69	4497.59	WASL
ENSG00000106327	1.50605	1.01409e-10	2.4296e-10	111.867	95.0835	92.6745	38.0319	38.5138	28.9176	TFR2
ENSG00000106333	-1.52656	2.49587e-16	7.69012e-16	67.834	48.512	56.8005	169.681	172.349	153.625	PCOLCE
ENSG00000106404	-1.29441	1.24797e-07	2.51173e-07	28.5617	43.6608	31.888	86.7907	80.879	89.4638	CLDN15
ENSG00000106462	1.13272	7.31169e-41	4.59084e-40	812.818	859.633	846.028	358.865	401.507	388.58	EZH2
ENSG00000106526	3.66193	3.40693e-07	6.67475e-07	24.9915	22.3155	24.9125	2.92553	2.88854	0	ACTR3C
ENSG00000106541	2.22989	4.48921e-284	6.78454e-282	7366.53	7884.17	7587.35	1513.47	1790.89	1565.17	AGR2
ENSG00000106554	1.33295	3.78342e-93	6.58741e-92	1864.84	1855.1	1810.64	725.531	761.611	708.481	CHCHD3
ENSG00000106571	1.50685	1.34809e-48	1.03053e-47	1029.41	811.121	834.07	344.237	296.556	299.116	GLI3
ENSG00000106665	-1.66553	5.69536e-83	8.58165e-82	309.418	325.03	338.81	1060.02	967.66	1063.63	CLIP2
ENSG00000106689	3.35529	2.26236e-07	4.47995e-07	26.1815	27.1667	23.916	0	3.85138	3.6147	LHX2
ENSG00000106733	1.20069	1.87155e-36	1.06214e-35	647.398	684.019	617.83	300.354	274.411	273.814	NMRK1
ENSG00000106803	1.0046	5.31121e-51	4.33414e-50	1572.08	1720.24	1601.38	811.347	822.27	806.982	SEC61B
ENSG00000106829	2.54633	9.26335e-11	2.225e-10	42.8425	64.0358	57.797	11.7021	2.88854	13.5551	TLE4
ENSG00000106852	-1.65506	1.30522e-06	2.45897e-06	21.4213	14.5536	12.9545	59.4858	39.4767	53.3168	LHX6
ENSG00000106853	1.19815	6.49863e-47	4.71728e-46	1420.94	1568.88	1401.08	573.404	721.171	619.921	PTGR1
ENSG00000106868	1.07492	5.02667e-05	8.44841e-05	58.3134	64.0358	66.7655	32.1808	28.8854	28.9176	SUSD1
ENSG00000106927	-2.23904	4.32764e-140	1.47638e-138	261.815	327.941	308.915	1420.83	1506.85	1332.92	AMBP
ENSG00000106948	-2.48202	1.14597e-45	8.08167e-45	273.716	237.709	271.048	1605.14	1160.23	1603.12	AKNA
ENSG00000106976	-1.0523	1.38707e-09	3.11529e-09	80.9247	84.4109	74.7375	171.631	183.904	142.781	DNM1
ENSG00000106991	3.2023	9.63338e-130	2.83248e-128	645.018	618.043	662.672	79.9645	62.585	66.8719	ENG
ENSG00000106992	2.30434	5.10406e-53	4.3556e-52	327.269	344.435	349.771	55.5851	73.1763	77.716	AK1
ENSG00000107020	1.00459	6.378e-13	1.70151e-12	272.526	272.637	230.191	119.947	140.575	125.611	PLGRKT
ENSG00000107099	2.58183	1.72877e-09	3.86606e-09	45.2226	37.8394	41.853	5.85106	8.66561	6.32572	DOCK8
ENSG00000107104	1.86882	8.0318e-57	7.50214e-56	476.028	460.864	504.229	126.773	138.65	129.226	KANK1
ENSG00000107105	6.28153	3.55371e-09	7.82562e-09	40.4624	51.4227	54.8075	0	0.962846	0.903675	ELAVL2
ENSG00000107201	1.38121	2.98144e-51	2.44087e-50	836.619	767.46	796.203	284.752	336.033	300.02	DDX58
ENSG00000107242	1.13547	3.31481e-07	6.49679e-07	107.106	101.875	86.6955	51.6844	36.5881	46.0874	PIP5K1B
ENSG00000107263	-1.22516	5.57755e-73	7.08944e-72	1410.23	1197.28	1266.55	3175.18	2847.13	3021.89	RAPGEF1
ENSG00000107331	-1.06353	5.34123e-47	3.89397e-46	2002.89	1565.97	1718.96	3852.92	3655.92	3528.85	ABCA2
ENSG00000107485	-1.05161	1.00031e-51	8.28363e-51	1036.55	975.091	968.598	2056.65	2211.66	1905.85	GATA3
ENSG00000107551	-1.00048	2.14312e-07	4.25332e-07	58.3134	71.7978	58.7935	131.649	133.836	113.863	RASSF4
ENSG00000107614	-1.10097	5.38619e-06	9.72191e-06	36.8922	42.6906	33.881	81.9148	71.2506	90.3675	TRDMT1
ENSG00000107719	-3.12449	3.78255e-05	6.41878e-05	0	2.91072	2.9895	14.6276	23.1083	16.2661	PALD1
ENSG00000107731	-1.30282	4.80503e-11	1.1724e-10	79.7347	80.5299	79.72	218.44	131.91	241.281	UNC5B
ENSG00000107738	1.49648	1.28607e-26	5.55643e-26	345.12	280.399	329.841	126.773	103.024	108.441	VSIR
ENSG00000107796	1.75079	2.2981e-08	4.8352e-08	58.3134	57.2442	56.8005	20.4787	17.3312	13.5551	ACTA2
ENSG00000107798	1.71872	4.4357e-143	1.58105e-141	2536.04	2759.36	2560.01	737.234	803.976	844.936	LIPA
ENSG00000107819	-1.53362	7.62231e-11	1.83843e-10	53.5531	30.0774	33.881	123.847	95.3217	116.574	SFXN3
ENSG00000107864	-1.15048	8.73086e-16	2.63583e-15	105.916	133.893	114.597	286.702	247.451	255.74	CPEB3
ENSG00000107954	-2.04373	0.000170913	0.000275845	4.76028	5.82144	4.9825	24.3794	20.2198	19.8808	NEURL1
ENSG00000108175	-2.07085	1.52019e-159	6.73741e-158	691.43	603.489	646.728	2974.29	2685.38	2486.91	ZMIZ1
ENSG00000108176	-2.82082	6.10931e-60	6.07434e-59	36.8922	52.393	44.8425	314.982	307.148	333.456	DNAJC12
ENSG00000108306	-1.61669	3.93327e-78	5.45353e-77	451.036	371.602	381.659	1311.61	1185.26	1184.72	FBXL20
ENSG00000108352	-1.08083	2.09879e-38	1.23709e-37	392.723	395.858	381.659	820.124	806.865	847.647	RAPGEFL1
ENSG00000108375	1.76314	9.86908e-41	6.1786e-40	368.922	343.465	377.673	117.996	103.024	100.308	RNF43
ENSG00000108384	1.5013	6.31567e-53	5.38042e-52	708.091	758.728	680.609	272.074	228.194	258.451	RAD51C
ENSG00000108448	1.15167	8.3767e-83	1.25842e-81	2709.79	2962.14	2914.76	1281.38	1256.51	1328.4	TRIM16L
ENSG00000108474	-1.27679	2.00705e-10	4.72544e-10	59.5035	43.6608	56.8005	131.649	118.43	135.551	PIGL
ENSG00000108515	-1.87105	1.02122e-11	2.56928e-11	19.0411	21.3453	35.874	94.5921	75.102	111.152	ENO3
ENSG00000108518	1.00713	1.98226e-98	3.78255e-97	13919.1	14465.3	14073.6	6999.82	7380.21	6746.84	PFN1
ENSG00000108528	1.47585	6.61352e-72	8.29462e-71	1031.79	1181.75	1133.02	410.549	391.878	402.135	SLC25A11
ENSG00000108551	-4.77927	6.02664e-135	1.92153e-133	19.0411	29.1072	24.9125	649.468	700.952	681.371	RASD1
ENSG00000108602	1.07891	3.36785e-75	4.48049e-74	2871.64	2703.09	2881.88	1321.36	1388.42	1293.16	ALDH3A1
ENSG00000108671	1.2886	1.04706e-157	4.47011e-156	5493.36	5463.42	5459.82	2234.13	2210.69	2274.55	PSMD11
ENSG00000108679	1.72927	0	0	22513.7	22001.2	22368.4	6700.44	6837.17	6634.78	LGALS3BP
ENSG00000108771	1.91814	1.92392e-54	1.70735e-53	504.59	462.804	486.292	117.996	114.579	150.914	DHX58
ENSG00000108773	1.18902	1.11416e-56	1.03876e-55	1211.49	1117.72	1161.92	508.067	516.085	506.058	KAT2A
ENSG00000108785	-1.74913	1.23405e-07	2.48438e-07	32.1319	15.5238	17.937	73.1382	99.1731	45.1837	HSD17B1P1
ENSG00000108797	-1.2603	4.70404e-06	8.52016e-06	26.1815	27.1667	26.9055	71.1879	63.5478	57.8352	CNTNAP1
ENSG00000108826	1.44159	8.02712e-44	5.42548e-43	572.423	597.668	546.082	194.06	225.306	212.364	MRPL27
ENSG00000108840	-1.34589	6.74818e-131	2.02352e-129	2050.49	1955.03	2020.9	5185.99	5305.28	4823.82	HDAC5
ENSG00000108924	3.14323	1.75169e-188	1.03817e-186	975.857	1007.11	967.601	118.972	103.024	112.056	HLF
ENSG00000108961	-1.05616	0.000137677	0.00022366	19.0411	35.8989	36.8705	70.2127	63.5478	59.6425	RANGRF
ENSG00000108984	3.89542	9.04563e-49	6.94295e-48	184.461	223.155	210.261	15.6028	8.66561	17.1698	MAP2K6
ENSG00000109063	-1.08404	0.02309	0.030589	14.2808	7.76192	6.9755	19.5035	19.2569	21.6882	MYH3
ENSG00000109099	1.68794	3.16435e-06	5.80404e-06	41.6524	40.7501	42.8495	13.6525	15.4055	9.94042	PMP22
ENSG00000109113	-4.05504	2.05229e-14	5.87428e-14	4.76028	0	5.979	55.5851	61.6221	56.9315	RAB34
ENSG00000109255	3.87165	6.25296e-07	1.20123e-06	16.661	29.1072	22.9195	0.975177	0.962846	2.71102	NMU
ENSG00000109265	-2.78212	7.14967e-32	3.58028e-31	17.851	25.2262	31.888	202.837	167.535	151.817	KIAA1211
ENSG00000109320	1.10021	1.01524e-32	5.20111e-32	730.703	672.376	652.707	311.081	336.033	310.864	NFKB1
ENSG00000109321	-3.34563	5.70919e-216	4.35773e-214	105.916	116.429	123.566	1205.32	1133.27	1190.14	AREG
ENSG00000109339	-1.29199	7.59586e-19	2.57333e-18	102.346	143.596	155.454	310.106	304.259	374.121	MAPK10
ENSG00000109390	1.03333	8.23336e-27	3.57457e-26	589.084	666.555	616.833	289.627	297.519	328.034	NDUFC1
ENSG00000109452	-1.56691	9.23399e-158	3.95335e-156	1173.41	1164.29	1072.23	3430.67	3358.41	3308.35	INPP4B
ENSG00000109466	1.41839	1.38265e-37	8.02456e-37	476.028	500.644	458.39	176.507	168.498	191.579	KLHL2
ENSG00000109472	1.28463	9.87371e-109	2.2009e-107	3508.33	3816.92	3640.21	1430.58	1541.52	1529.92	CPE
ENSG00000109610	1.26284	9.90415e-98	1.87336e-96	7987.75	7915.22	9192.71	3521.36	3543.27	3395.11	SOD3
ENSG00000109654	2.01755	2.43713e-141	8.42846e-140	1411.42	1339.9	1300.43	323.759	343.736	332.552	TRIM2
ENSG00000109674	2.09753	1.60727e-65	1.76403e-64	559.333	656.852	526.152	145.301	142.501	120.189	NEIL3
ENSG00000109689	1.45371	4.7641e-33	2.46998e-32	479.598	384.215	424.509	156.028	156.944	156.336	STIM2
ENSG00000109805	2.17886	6.95443e-143	2.46719e-141	1811.29	1815.32	1849.5	390.071	472.757	347.915	NCAPG
ENSG00000109846	2.76793	2.89044e-188	1.69974e-186	1212.68	1381.62	1291.46	189.184	207.012	175.313	CRYAB
ENSG00000109919	1.12049	6.71248e-79	9.48091e-78	3478.57	3956.64	3682.07	1669.5	1725.42	1720.6	MTCH2
ENSG00000109920	-1.21229	1.07682e-57	1.0287e-56	648.588	607.37	711.501	1432.53	1570.4	1555.22	FNBP4
ENSG00000109929	1.42786	2.85561e-94	5.07131e-93	1708.94	1686.28	1605.36	590.957	622.961	643.417	SC5D
ENSG00000109944	-1.35005	1.08322e-14	3.13916e-14	74.9744	65.9763	61.783	180.408	163.684	170.795	JHY
ENSG00000109956	2.23587	7.38086e-07	1.41109e-06	30.9418	33.9584	32.8845	4.87588	7.70276	8.13307	B3GAT1
ENSG00000109971	2.06832	6.95704e-265	8.91032e-263	36429.2	36550.9	37477.4	8148.58	9751.7	8437.61	HSPA8
ENSG00000110002	3.35792	1.3536e-87	2.16019e-86	377.252	431.757	421.519	34.1312	48.1423	37.9543	VWA5A
ENSG00000110011	-1.94733	8.15515e-71	1.0004e-69	157.089	159.119	145.489	595.833	606.593	577.448	DNAJC4
ENSG00000110031	-1.57594	5.19847e-13	1.39225e-12	36.8922	43.6608	35.874	115.071	111.69	121.092	LPXN
ENSG00000110046	-1.35454	7.40877e-79	1.04254e-77	769.975	656.852	734.42	1820.65	1775.49	1920.31	ATG2A
ENSG00000110060	-1.28102	9.38026e-39	5.57467e-38	249.915	249.352	269.055	657.269	591.187	619.921	PUS3
ENSG00000110076	-5.81935	3.85015e-06	7.01221e-06	0	0	0.9965	22.4291	24.0711	17.1698	NRXN2
ENSG00000110169	-2.97421	1.03678e-18	3.49672e-18	10.7106	7.76192	13.951	78.9893	88.5818	86.7528	HPX
ENSG00000110195	-1.28127	5.09359e-47	3.72061e-46	347.5	363.84	344.789	794.769	914.703	858.491	FOLR1
ENSG00000110318	-2.87433	5.53753e-139	1.86805e-137	108.296	115.459	108.618	832.801	843.453	764.509	CEP126
ENSG00000110375	1.87328	6.70799e-51	5.45335e-50	466.507	471.537	440.453	124.823	145.39	106.634	UPK2
ENSG00000110395	-1.42666	3.23525e-47	2.37813e-46	572.423	423.025	474.334	1470.57	1270.96	1198.27	CBL
ENSG00000110446	2.45069	3.49536e-11	8.59088e-11	53.5531	44.631	72.7445	12.6773	10.5913	8.13307	SLC15A3
ENSG00000110484	-8.80412	0	0	40.4624	50.4525	36.8705	18620	20197.6	18546.1	SCGB2A2
ENSG00000110492	-3.76979	5.4799e-12	1.39753e-11	1.19007	1.94048	6.9755	47.7837	42.3652	51.5095	MDK
ENSG00000110514	-1.45001	1.40859e-124	3.84955e-123	1276.94	1133.24	1182.85	3318.53	3145.62	3339.08	MADD
ENSG00000110619	-1.62975	8.81407e-215	6.62721e-213	1825.57	1974.44	1893.35	5944.68	5736.63	5948.89	CARS
ENSG00000110628	-1.23193	4.40329e-69	5.19087e-68	759.264	813.061	771.291	1899.64	1704.24	1904.04	SLC22A18
ENSG00000110693	-1.68923	2.13665e-07	4.24105e-07	24.9915	10.6726	20.9265	54.6099	51.9937	73.1977	SOX6
ENSG00000110799	-2.2413	1.90483e-06	3.54746e-06	7.14042	7.76192	4.9825	32.1808	33.6996	28.0139	VWF
ENSG00000110811	-1.08296	0.00268889	0.00391835	13.0908	19.4048	18.9335	30.2305	46.2166	33.436	P3H3
ENSG00000110934	5.41937	1.39273e-09	3.12754e-09	38.0822	47.5418	35.874	1.95035	0.962846	0	BIN2
ENSG00000110975	-8.38155	3.78078e-12	9.68949e-12	0	0	0	68.2624	55.845	68.6793	SYT10
ENSG00000110987	-1.31587	1.9829e-59	1.95483e-58	555.763	471.537	455.4	1247.25	1222.81	1210.02	BCL7A
ENSG00000111052	-4.62096	2.81529e-57	2.66254e-56	9.52056	9.7024	12.9545	262.323	268.634	264.777	LIN7A
ENSG00000111057	1.0197	4.79049e-110	1.08707e-108	70402.1	77135	74699.6	36871.4	35866	36877.2	KRT18
ENSG00000111058	-6.04615	1.23636e-87	1.97726e-86	16.661	2.91072	7.972	554.875	563.265	609.981	ACSS3
ENSG00000111077	1.43144	4.89141e-53	4.17885e-52	728.323	679.168	716.483	267.198	250.34	269.295	TNS2
ENSG00000111186	-1.11173	0.00189426	0.00279925	24.9915	16.4941	17.937	49.734	25.034	52.4131	WNT5B
ENSG00000111199	1.51732	2.26766e-21	8.39566e-21	236.824	213.453	214.247	68.2624	87.619	75.9087	TRPV4
ENSG00000111206	1.33447	1.28662e-78	1.80377e-77	2727.64	2554.64	2781.23	1045.39	1182.37	970.547	FOXM1
ENSG00000111247	1.4005	9.46578e-71	1.15648e-69	1071.06	1091.52	1055.29	387.145	411.135	420.209	RAD51AP1
ENSG00000111254	-1.60678	0.000205742	0.000330152	5.95035	8.73216	17.937	44.8581	29.8482	26.2066	AKAP3
ENSG00000111275	2.42668	3.36071e-225	2.79068e-223	1836.28	1952.12	1796.69	355.939	338.922	344.3	ALDH2
ENSG00000111305	1.88521	0.000438692	0.000685125	26.1815	19.4048	17.937	6.82624	7.70276	2.71102	GSG1
ENSG00000111344	-2.03656	1.5299e-57	1.45235e-56	102.346	105.756	110.611	419.326	452.537	437.379	RASAL1
ENSG00000111405	4.76589	3.63555e-53	3.11474e-52	229.683	233.828	231.188	8.77659	6.73992	9.94042	ENDOU
ENSG00000111424	2.67288	2.38794e-251	2.67326e-249	2120.7	1907.49	2119.56	318.883	307.148	337.071	VDR
ENSG00000111450	-4.57278	2.47372e-08	5.19457e-08	3.57021	0.97024	0	21.4539	28.8854	49.7021	STX2
ENSG00000111639	1.2438	4.44719e-92	7.60299e-91	2959.7	3260.01	3109.08	1312.59	1375.91	1253.4	MRPL51
ENSG00000111640	1.26524	3.49621e-200	2.23891e-198	107461	113439	110083	45128.2	46944.5	45628.4	GAPDH
ENSG00000111652	1.08331	6.48364e-76	8.67912e-75	2436.07	2432.39	2494.24	1149.73	1204.52	1121.46	COPS7A
ENSG00000111653	-1.336	3.87854e-43	2.57428e-42	246.344	293.012	266.065	649.468	693.249	695.83	ING4
ENSG00000111665	1.57411	2.03891e-49	1.58835e-48	603.365	581.174	616.833	184.308	231.083	189.772	CDCA3
ENSG00000111667	1.39965	1.58071e-160	7.08882e-159	5257.73	5471.18	5091.12	1983.51	2026.79	1986.28	USP5
ENSG00000111669	1.35649	3.67157e-153	1.48365e-151	18399.7	20149	18886.7	7270.92	7866.45	7295.37	TPI1
ENSG00000111696	-1.28895	7.25856e-43	4.77989e-42	327.269	327.941	303.932	852.304	727.911	762.702	NT5DC3
ENSG00000111728	3.5484	7.40877e-117	1.83555e-115	549.812	512.287	522.166	49.734	40.4395	45.1837	ST8SIA1
ENSG00000111752	-1.32134	6.31228e-30	2.99992e-29	173.75	152.328	174.387	417.376	404.395	426.535	PHC1
ENSG00000111799	3.88162	6.56866e-284	9.82893e-282	2201.63	1845.4	1794.7	153.103	126.133	117.478	COL12A1
ENSG00000111816	1.63954	8.72748e-48	6.53934e-47	733.083	603.489	585.942	225.266	204.123	187.061	FRK
ENSG00000111834	-4.49854	1.68818e-23	6.63549e-23	7.14042	2.91072	3.986	96.5425	94.3589	116.574	RSPH4A
ENSG00000111837	-2.05287	3.57567e-09	7.87284e-09	16.661	17.4643	8.9685	46.8085	55.845	75.005	MAK
ENSG00000111846	1.09312	5.68078e-42	3.67053e-41	896.122	879.037	903.825	406.649	434.243	414.787	GCNT2
ENSG00000111860	1.05298	0.019402	0.025942	29.7517	29.1072	13.951	7.80141	14.4427	12.6514	CEP85L
ENSG00000111863	-1.62884	2.32392e-06	4.30567e-06	16.661	11.6429	16.9405	48.7588	46.2166	44.2801	ADTRP
ENSG00000111879	-2.75093	2.13577e-71	2.65662e-70	67.834	56.2739	52.8145	374.468	406.321	402.135	FAM184A
ENSG00000111906	1.15146	6.91533e-45	4.7919e-44	1081.77	1286.54	1188.82	551.95	545.933	506.058	HDDC2
ENSG00000111913	1.523	7.91172e-05	0.000131079	40.4624	41.7203	26.9055	15.6028	10.5913	11.7478	RIPOR2
ENSG00000111962	-1.58866	2.93701e-42	1.91076e-41	160.659	165.911	150.471	499.29	497.791	438.282	UST
ENSG00000111981	-3.04203	3.53935e-156	1.49414e-154	95.2056	118.369	129.545	989.804	884.855	970.547	ULBP1
ENSG00000112029	1.17314	8.51685e-39	5.07152e-38	849.71	987.704	878.913	377.393	439.058	389.484	FBXO5
ENSG00000112096	1.64411	1.97132e-235	1.87374e-233	8907.67	9485.07	8983.45	2888.47	3031.04	2841.15	SOD2
ENSG00000112118	1.20871	2.21741e-77	3.04375e-76	10115.6	9895.48	10375.6	4213.74	4925.92	4008.7	MCM3
ENSG00000112167	1.42317	4.97341e-37	2.85358e-36	455.797	456.013	445.435	157.003	177.164	171.698	SAYSD1
ENSG00000112175	-3.36406	6.64039e-63	6.96435e-62	28.5617	29.1072	29.895	268.174	315.813	318.094	BMP5
ENSG00000112182	-2.39358	1.38343e-22	5.32006e-22	24.9915	21.3453	30.8915	153.103	112.653	140.07	BACH2
ENSG00000112186	1.72117	7.34853e-34	3.90089e-33	303.468	293.983	353.757	94.5921	101.099	93.0785	CAP2
ENSG00000112245	1.14902	8.46621e-121	2.20984e-119	7880.64	8479.9	7944.1	3599.38	3649.18	3712.3	PTP4A1
ENSG00000112293	3.15904	2.74542e-21	1.01397e-20	74.9744	108.667	94.6675	13.6525	9.62846	8.13307	GPLD1
ENSG00000112294	2.08389	4.18317e-109	9.36597e-108	960.386	958.597	900.836	233.067	233.009	199.712	ALDH5A1
ENSG00000112303	6.48967	1.66485e-07	3.32629e-07	28.5617	38.8096	23.916	0	0	0.903675	VNN2
ENSG00000112312	1.40274	2.53961e-61	2.59508e-60	935.395	986.734	967.601	333.51	391.878	367.796	GMNN
ENSG00000112379	-1.98697	1.0188e-41	6.55199e-41	4904.28	3830.51	4020.88	19072.5	15845.6	15638.1	ARFGEF3
ENSG00000112394	-1.31127	8.76402e-09	1.88811e-08	38.0822	36.8691	39.86	93.617	99.1731	92.1748	SLC16A10
ENSG00000112414	3.29213	9.42684e-296	1.61895e-293	2038.59	1897.79	1876.41	224.291	198.346	171.698	ADGRG6
ENSG00000112419	1.84096	1.05582e-97	1.99457e-96	1971.95	1546.56	1724.94	520.744	473.72	468.104	PHACTR2
ENSG00000112425	1.05501	1.13064e-08	2.41996e-08	130.908	132.923	135.524	70.2127	63.5478	58.7389	EPM2A
ENSG00000112559	3.0426	8.60831e-202	5.60765e-200	1099.62	1087.64	1103.13	142.376	123.244	133.744	MDFI
ENSG00000112599	-2.48811	1.41482e-65	1.55394e-64	72.5942	76.649	63.776	377.393	414.986	402.135	GUCA1B
ENSG00000112695	1.15941	2.76807e-67	3.15727e-66	3569.02	4244.8	3827.56	1686.08	1835.18	1693.49	COX7A2
ENSG00000112715	-2.02597	2.65277e-239	2.63758e-237	1719.65	1805.62	1763.8	7357.71	6562.76	7626.11	VEGFA
ENSG00000112742	1.18216	4.23131e-59	4.14707e-58	2559.84	2625.47	2584.92	1045.39	1299.84	1079.89	TTK
ENSG00000112759	-1.98358	3.76623e-231	3.44964e-229	904.453	843.139	843.039	3376.06	3543.27	3314.68	SLC29A1
ENSG00000112769	1.31542	1.28566e-53	1.11412e-52	2002.89	1776.51	1864.45	846.453	638.367	781.679	LAMA4
ENSG00000112773	2.50179	2.55812e-116	6.26594e-115	700.951	749.995	723.459	120.922	135.761	127.418	FAM46A
ENSG00000112782	3.82115	5.29051e-159	2.33106e-157	846.14	722.829	735.417	56.5602	55.845	50.6058	CLIC5
ENSG00000112787	-1.11309	4.87567e-55	4.37826e-54	765.215	700.513	799.193	1709.48	1581.96	1605.83	FBRSL1
ENSG00000112902	5.44032	2.08377e-12	5.41659e-12	49.9829	60.1549	53.811	0.975177	0.962846	1.80735	SEMA5A
ENSG00000112964	-5.79137	5.08106e-97	9.45691e-96	11.9007	10.6726	9.965	641.666	551.711	599.137	GHR
ENSG00000112984	1.72819	1.77717e-87	2.83316e-86	1869.6	1820.17	1939.19	520.744	673.992	505.154	KIF20A
ENSG00000113070	1.17206	0.000331849	0.000523675	42.8425	50.4525	47.832	28.2801	22.1454	12.6514	HBEGF
ENSG00000113083	-1.77718	0.000403101	0.000631695	7.14042	6.79168	5.979	23.4042	20.2198	24.3992	LOX
ENSG00000113119	-1.4253	1.20778e-26	5.22416e-26	116.627	118.369	142.499	313.032	341.81	360.566	TMCO6
ENSG00000113140	1.57427	9.63062e-12	2.42579e-11	95.2056	106.726	101.643	35.1064	28.8854	37.9543	SPARC
ENSG00000113161	1.1378	2.0754e-94	3.69877e-93	3798.7	3679.15	3680.07	1634.4	1778.38	1657.34	HMGCR
ENSG00000113269	-1.43922	1.54173e-161	6.97609e-160	2108.8	2284.92	2263.05	5807.18	6108.29	6147.7	RNF130
ENSG00000113273	1.94143	1.99511e-45	1.39335e-44	385.583	353.167	364.719	93.617	110.727	83.1381	ARSB
ENSG00000113296	-1.53559	1.24833e-09	2.81079e-09	28.5617	32.9882	26.9055	78.0141	83.7676	94.8859	THBS4
ENSG00000113356	1.65576	8.38233e-20	2.92907e-19	166.61	166.881	170.401	56.5602	51.0308	52.4131	POLR3G
ENSG00000113368	1.60768	3.94585e-120	1.02288e-118	4340.18	4582.44	4519.13	1442.29	1650.32	1320.27	LMNB1
ENSG00000113369	1.44224	1.11236e-58	1.0804e-57	1293.61	1285.57	1145.97	487.588	492.014	392.195	ARRDC3
ENSG00000113387	1.10864	5.68281e-69	6.6836e-68	3595.2	4174.94	3921.23	1730.94	1882.36	1810.96	SUB1
ENSG00000113494	1.94507	1.23594e-94	2.21051e-93	1657.77	1297.21	1428.98	400.798	394.767	342.493	PRLR
ENSG00000113504	-1.24833	1.92085e-78	2.68546e-77	840.189	823.734	819.123	2087.85	1915.1	1895.01	SLC12A7
ENSG00000113558	1.19186	1.52338e-91	2.58684e-90	5525.49	6080.49	5990.96	2389.18	2667.08	2647.77	SKP1
ENSG00000113621	1.08883	3.37129e-29	1.56722e-28	579.564	591.846	606.868	264.273	267.671	303.635	TXNDC15
ENSG00000113645	1.06409	3.19835e-78	4.45088e-77	3611.86	3321.13	3520.63	1723.14	1620.47	1654.63	WWC1
ENSG00000113739	-3.79237	0	0	343.93	388.096	350.768	4881.73	5282.17	4869	STC2
ENSG00000113790	1.63051	2.86467e-106	6.15843e-105	1589.93	1626.12	1561.52	473.936	559.413	509.673	EHHADH
ENSG00000113924	3.30394	4.19788e-191	2.54789e-189	986.568	1011.96	961.622	84.8404	106.876	107.537	HGD
ENSG00000114113	5.25472	1.90742e-06	3.55146e-06	26.1815	26.1965	19.93	0.975177	0	0.903675	RBP2
ENSG00000114120	-1.28387	2.56183e-103	5.28351e-102	1429.27	1639.71	1541.59	3766.13	3655.92	3817.12	SLC25A36
ENSG00000114248	-1.55499	9.55941e-22	3.58312e-21	67.834	97.024	73.741	235.993	220.492	248.511	LRRC31
ENSG00000114251	-2.12506	0	0	1906.49	1763.9	1772.77	7669.76	8300.69	7755.34	WNT5A
ENSG00000114270	-2.36202	3.04088e-20	1.08032e-19	24.9915	20.375	27.902	108.245	112.653	154.528	COL7A1
ENSG00000114405	-4.93428	5.01804e-08	1.03434e-07	3.57021	0	0	33.156	34.6624	28.9176	C3orf14
ENSG00000114423	-1.46312	4.84442e-64	5.18878e-63	408.194	339.584	368.705	1036.61	1060.09	973.258	CBLB
ENSG00000114450	2.40373	3.71061e-280	5.34081e-278	2730.02	2966.02	2837.04	538.297	562.302	513.287	GNB4
ENSG00000114547	-1.31829	0.010652	0.0146669	9.52056	9.7024	3.986	15.6028	18.2941	23.4955	ROPN1B
ENSG00000114626	-1.77527	1.47745e-86	2.32834e-85	267.766	249.352	269.055	887.411	877.152	923.556	ABTB1
ENSG00000114638	6.81093	3.01936e-56	2.79321e-55	449.846	396.828	429.491	4.87588	2.88854	3.6147	UPK1B
ENSG00000114737	-1.4229	6.60972e-83	9.94948e-82	499.829	573.412	529.141	1415.96	1447.16	1441.36	CISH
ENSG00000114739	-2.10541	4.95213e-97	9.2283e-96	255.865	216.364	235.174	1100	1033.13	903.675	ACVR2B
ENSG00000114796	-2.26459	0	0	1453.08	1507.75	1549.56	7361.61	7258.89	7067.64	KLHL24
ENSG00000114841	-1.22818	0.000632638	0.000973036	33.3219	11.6429	15.944	53.6347	33.6996	52.4131	DNAH1
ENSG00000114853	-5.24638	1.17615e-16	3.6809e-16	1.19007	2.91072	1.993	73.1382	82.8047	81.3307	ZBTB47
ENSG00000114854	1.98428	3.93258e-16	1.20188e-15	109.486	145.536	107.622	23.4042	41.4024	27.1102	TNNC1
ENSG00000114861	-2.38823	7.037e-278	9.84723e-276	774.735	650.061	668.651	3727.13	3550.01	3651.75	FOXP1
ENSG00000114923	-2.26746	1.13775e-06	2.15097e-06	3.57021	9.7024	6.9755	37.0567	34.6624	28.0139	SLC4A3
ENSG00000114933	-1.6335	1.12922e-31	5.62859e-31	119.007	94.1133	127.552	386.17	339.884	328.938	INO80D
ENSG00000114942	-1.09293	1.90228e-62	1.97861e-61	2733.59	3275.53	3042.31	6011.96	6732.22	6576.04	EEF1B2
ENSG00000115009	4.00603	7.4909e-26	3.1756e-25	105.916	96.0538	102.639	6.82624	7.70276	4.51837	CCL20
ENSG00000115020	-1.16238	4.6025e-45	3.19658e-44	499.829	426.906	451.414	1073.67	1011.95	992.235	PIKFYVE
ENSG00000115107	1.55208	5.15764e-71	6.35268e-70	1138.9	1113.84	1056.29	413.475	385.138	330.745	STEAP3
ENSG00000115112	1.92181	0.000840549	0.00127966	15.4709	19.4048	18.9335	5.85106	5.77707	2.71102	TFCP2L1
ENSG00000115137	-1.16957	1.45563e-13	3.99981e-13	91.6354	96.0538	88.6885	191.135	233.009	197.905	DNAJC27
ENSG00000115155	-7.12063	1.13574e-08	2.43018e-08	0	0	0	33.156	20.2198	27.1102	OTOF
ENSG00000115216	1.25247	8.68426e-139	2.91656e-137	4999.48	5139.36	4953.6	2131.74	2136.55	2067.61	NRBP1
ENSG00000115233	1.1141	1.31283e-84	2.0287e-83	3933.18	4325.33	4070.7	1831.38	1978.65	1887.78	PSMD14
ENSG00000115255	1.57348	7.1733e-142	2.49219e-140	2179.02	2213.12	2206.25	734.308	730.8	751.858	REEP6
ENSG00000115257	-2.1612	3.57035e-21	1.31318e-20	29.7517	30.0774	30.8915	131.649	121.319	152.721	PCSK4
ENSG00000115274	-1.11941	7.61719e-09	1.64738e-08	61.8836	63.0656	53.811	141.401	116.504	130.129	INO80B
ENSG00000115290	-1.99477	3.28604e-28	1.48867e-27	46.4127	54.3334	51.818	191.135	218.566	200.616	GRB14
ENSG00000115317	-1.00804	1.66791e-38	9.86581e-38	493.879	484.15	510.208	962.499	1028.32	1002.18	HTRA2
ENSG00000115318	-1.50813	1.29868e-05	2.28062e-05	17.851	14.5536	17.937	57.5354	33.6996	51.5095	LOXL3
ENSG00000115325	-1.19313	2.42663e-14	6.92217e-14	80.9247	96.0538	97.657	207.713	197.383	225.015	DOK1
ENSG00000115350	1.89386	9.39527e-71	1.14879e-69	617.646	729.62	687.585	176.507	176.201	195.194	POLE4
ENSG00000115353	1.70721	4.30883e-44	2.92671e-43	480.788	458.924	448.425	120.922	166.572	137.359	TACR1
ENSG00000115363	3.7776	2.93002e-94	5.19735e-93	395.103	420.114	415.54	25.3546	27.9225	36.147	EVA1A
ENSG00000115364	1.0543	7.635e-77	1.03953e-75	2722.88	2906.84	2801.16	1372.07	1357.61	1332.02	MRPL19
ENSG00000115365	-1.4191	2.55931e-77	3.50988e-76	471.268	489.001	525.155	1338.92	1370.13	1268.76	LANCL1
ENSG00000115392	1.31439	4.36681e-21	1.59873e-20	322.509	297.864	281.013	99.468	132.873	129.226	FANCL
ENSG00000115414	-3.90916	0	0	266.576	268.756	237.167	4118.17	3823.46	3653.56	FN1
ENSG00000115419	-1.27198	4.25661e-67	4.84049e-66	540.292	598.638	539.106	1370.12	1360.5	1326.59	GLS
ENSG00000115425	-1.56051	2.56065e-35	1.41393e-34	139.238	127.101	129.545	418.351	365.881	381.351	PECR
ENSG00000115461	-2.33195	5.37854e-256	6.35046e-254	13005.1	11406.1	12724.3	60604.3	69639.7	56711.9	IGFBP5
ENSG00000115486	1.2614	1.50861e-121	3.99993e-120	4114.07	4175.91	4022.87	1686.08	1788	1662.76	GGCX
ENSG00000115520	-1.49925	2.01381e-87	3.20703e-86	428.425	470.566	450.418	1286.26	1274.81	1259.72	COQ10B
ENSG00000115525	-2.31687	2.23719e-222	1.79844e-220	460.557	481.239	471.344	2202.92	2483.18	2359.5	ST3GAL5
ENSG00000115539	1.26414	1.18731e-37	6.90412e-37	712.852	841.198	801.186	290.603	364.918	326.227	PDCL3
ENSG00000115548	-1.10322	1.80472e-82	2.69247e-81	1826.76	1892.94	1903.31	4146.45	4163.34	3776.46	KDM3A
ENSG00000115556	-1.40415	2.30686e-10	5.40688e-10	39.2723	39.7798	51.818	129.698	122.281	95.7895	PLCD4
ENSG00000115568	-1.85913	6.30071e-78	8.71204e-77	211.832	185.316	208.268	715.78	737.54	738.302	ZNF142
ENSG00000115594	1.66143	3.64382e-112	8.51143e-111	1461.41	1460.21	1396.1	443.705	476.609	444.608	IL1R1
ENSG00000115616	1.67099	3.37629e-141	1.16232e-139	2762.15	2715.7	2571.97	824.024	909.889	794.33	SLC9A2
ENSG00000115648	-1.36785	1.60468e-148	6.17086e-147	2237.33	2182.07	2365.69	5781.82	5705.82	6023.9	MLPH
ENSG00000115649	-1.4919	8.71645e-83	1.30816e-81	443.896	455.043	472.341	1327.22	1318.14	1215.44	CNPPD1
ENSG00000115661	-1.6914	4.49529e-94	7.93661e-93	377.252	342.495	354.754	1102.92	1165.04	1195.56	STK16
ENSG00000115705	-1.77627	1.20918e-05	2.12788e-05	10.7106	8.73216	13.951	46.8085	25.9968	41.569	TPO
ENSG00000115758	2.11225	0	0	4619.85	4959.87	4742.34	1081.47	1105.35	1125.98	ODC1
ENSG00000115828	1.28607	2.03098e-23	7.97047e-23	327.269	402.65	331.834	148.227	139.613	148.203	QPCT
ENSG00000115841	1.33097	0.000507044	0.000787318	34.512	35.8989	31.888	8.77659	18.2941	13.5551	RMDN2
ENSG00000115844	-2.94886	8.32007e-26	3.52118e-25	14.2808	18.4346	13.951	121.897	113.616	126.514	DLX2
ENSG00000115875	1.1805	9.75264e-104	2.0274e-102	4653.17	5078.24	4903.78	2123.93	2234.76	2101.04	SRSF7
ENSG00000115919	1.27675	9.74872e-98	1.84627e-96	4261.64	4744.47	4568.95	1753.37	1979.61	1871.51	KYNU
ENSG00000115963	1.63074	6.72185e-150	2.6318e-148	2550.32	2522.62	2581.93	792.819	803.013	874.757	RND3
ENSG00000116005	1.1337	1.31967e-101	2.66142e-100	5769.46	5826.29	5584.39	2573.49	2757.59	2499.57	PCYOX1
ENSG00000116017	-2.03803	3.87289e-215	2.92655e-213	602.175	613.192	630.784	2588.12	2556.36	2442.63	ARID3A
ENSG00000116030	-1.24176	1.44943e-93	2.54417e-92	1792.24	2006.46	1940.19	4276.15	4771.86	4534.64	SUMO1
ENSG00000116039	1.67929	3.71158e-28	1.67943e-27	268.956	270.697	243.146	77.039	93.396	74.1013	ATP6V1B1
ENSG00000116117	-2.03177	3.13939e-40	1.94369e-39	73.7843	66.9466	70.7515	290.603	285.002	287.369	PARD3B
ENSG00000116133	2.00264	0	0	78218.5	75706.9	75087.3	19349.5	18966.1	18832.6	DHCR24
ENSG00000116141	3.37906	3.64154e-41	2.30657e-40	185.651	207.631	157.447	13.6525	19.2569	19.8808	MARK1
ENSG00000116161	1.2838	3.2838e-89	5.40022e-88	3751.1	4348.62	3931.19	1566.13	1664.76	1711.56	CACYBP
ENSG00000116221	1.21757	3.2748e-117	8.14015e-116	3853.45	4085.68	4042.8	1709.48	1710.98	1733.25	MRPL37
ENSG00000116237	1.92656	2.44693e-286	3.77351e-284	7339.16	7029.39	7078.14	1870.39	1982.5	1789.28	ICMT
ENSG00000116288	1.79139	1.55178e-201	1.00222e-199	7361.77	8129.64	7546.49	2125.89	2386.89	2144.42	PARK7
ENSG00000116396	-1.56924	4.41004e-13	1.18677e-12	61.8836	30.0774	49.825	149.202	136.724	130.129	KCNC4
ENSG00000116455	3.07889	1.90885e-226	1.63912e-224	1441.17	1625.15	1657.18	183.333	165.609	209.653	WDR77
ENSG00000116459	1.50409	5.31056e-157	2.24814e-155	7443.89	8401.31	7805.58	2681.74	2889.5	2768.86	ATP5PB
ENSG00000116478	1.22128	3.03284e-114	7.24096e-113	3583.3	3702.44	3684.06	1518.35	1579.07	1607.64	HDAC1
ENSG00000116489	1.35579	3.85295e-154	1.57804e-152	9045.72	9530.67	8892.76	3450.17	3746.43	3536.98	CAPZA1
ENSG00000116514	1.09425	4.65403e-29	2.15359e-28	570.043	573.412	555.05	269.149	280.188	246.703	RNF19B
ENSG00000116560	1.09549	4.91173e-52	4.10116e-51	9771.66	10212.7	10658.6	5225.97	4093.06	5021.72	SFPQ
ENSG00000116584	-2.18659	5.44324e-229	4.8378e-227	952.056	973.151	991.517	4767.64	4023.73	4491.26	ARHGEF2
ENSG00000116604	-1.08078	2.12989e-88	3.44637e-87	2411.08	2264.54	2310.88	5139.18	4712.17	4919.61	MEF2D
ENSG00000116641	1.36364	2.98159e-69	3.52037e-68	1226.96	1119.66	1154.94	463.209	439.058	457.26	DOCK7
ENSG00000116649	1.42213	5.0981e-96	9.35043e-95	1993.37	2274.24	2114.57	819.148	783.756	780.775	SRM
ENSG00000116663	2.02342	1.15117e-06	2.17525e-06	28.5617	44.631	44.8425	4.87588	9.62846	14.4588	FBXO6
ENSG00000116667	-6.74287	1.34234e-85	2.10008e-84	3.57021	8.73216	6.9755	705.053	758.722	658.779	C1orf21
ENSG00000116688	1.10969	1.73536e-99	3.36238e-98	4452.05	4220.54	4336.77	2068.35	1953.61	2005.25	MFN2
ENSG00000116701	1.62767	4.87054e-05	8.1942e-05	32.1319	42.6906	32.8845	14.6276	5.77707	14.4588	NCF2
ENSG00000116704	1.45949	1.72307e-25	7.2275e-25	328.459	293.012	273.041	117.021	101.099	106.634	SLC35D1
ENSG00000116729	3.39307	2.43119e-46	1.74135e-45	207.072	206.661	183.356	21.4539	18.2941	17.1698	WLS
ENSG00000116752	1.03754	1.84181e-52	1.55244e-51	2165.93	2298.5	2166.39	1108.78	976.325	1144.96	BCAS2
ENSG00000116771	1.42929	1.01222e-15	3.04736e-15	158.279	166.881	198.303	61.4361	61.6221	71.3903	AGMAT
ENSG00000116774	-9.61623	6.51946e-21	2.37075e-20	1.19007	0	0.9965	509.042	547.859	581.063	OLFML3
ENSG00000116815	1.334	4.40121e-20	1.55483e-19	239.204	257.114	242.149	98.4928	90.5075	103.923	CD58
ENSG00000116833	-1.04164	1.91301e-08	4.04523e-08	78.5446	77.6192	67.762	163.83	173.312	123.803	NR5A2
ENSG00000116852	-3.35851	8.92469e-90	1.47731e-88	216.593	152.328	193.321	2154.17	1728.31	1868.8	KIF21B
ENSG00000116883	-1.14075	0.0213964	0.0284726	9.52056	9.7024	8.9685	23.4042	10.5913	28.0139	AL591845.1
ENSG00000116898	1.3051	1.69503e-108	3.76167e-107	3532.13	3966.34	3816.59	1495.92	1527.07	1557.94	MRPS15
ENSG00000116983	-2.83173	6.77353e-15	1.97699e-14	10.7106	9.7024	8.9685	81.9148	57.7707	68.6793	HPCAL4
ENSG00000116991	-1.06223	1.61252e-25	6.77133e-25	399.863	326.971	408.565	871.808	706.729	788.908	SIPA1L2
ENSG00000117009	1.61912	6.33988e-14	1.77467e-13	161.849	148.447	161.433	49.734	30.8111	72.294	KMO
ENSG00000117010	1.34606	5.9719e-10	1.36768e-09	96.3956	104.786	120.576	40.9574	45.2537	40.6654	ZNF684
ENSG00000117013	-3.31027	3.32481e-14	9.41853e-14	3.57021	6.79168	6.9755	64.3617	56.8079	54.2205	KCNQ4
ENSG00000117054	1.53668	6.25107e-165	2.96152e-163	9343.24	9875.1	9627.19	3099.11	3267.9	3574.03	ACADM
ENSG00000117114	3.06126	2.61521e-227	2.2585e-225	1419.75	1374.83	1307.41	182.358	148.278	160.854	ADGRL2
ENSG00000117118	1.47114	1.20217e-124	3.29136e-123	2606.25	2831.16	2605.85	953.723	988.842	959.703	SDHB
ENSG00000117155	1.59868	8.48586e-140	2.88195e-138	2646.71	2623.53	2513.17	872.783	895.446	802.463	SSX2IP
ENSG00000117226	2.31687	1.27402e-233	1.19591e-231	2142.13	2168.49	2119.56	403.723	461.203	425.631	GBP3
ENSG00000117228	1.22393	1.95022e-54	1.72968e-53	1127	1162.35	1188.82	453.457	532.454	503.347	GBP1
ENSG00000117242	1.10718	5.61754e-11	1.36492e-10	183.271	157.179	169.405	74.1134	74.1391	87.6565	PINK1-AS
ENSG00000117245	-3.31061	2.93734e-08	6.13658e-08	4.76028	0.97024	3.986	35.1064	28.8854	29.8213	KIF17
ENSG00000117308	1.46288	2.08137e-116	5.11476e-115	2566.98	2591.51	2659.66	1003.46	874.264	958.799	GALE
ENSG00000117318	1.35586	4.53338e-144	1.63515e-142	6952.39	7154.55	6785.17	2582.27	2870.24	2710.12	ID3
ENSG00000117322	6.96772	9.85908e-26	4.16318e-25	204.692	173.673	214.247	1.95035	0.962846	1.80735	CR2
ENSG00000117395	1.54281	2.35085e-107	5.1416e-106	3665.41	4263.23	3885.35	1330.14	1252.66	1472.09	EBNA1BP2
ENSG00000117399	2.81903	0	0	6049.12	5907.79	5971.03	811.347	907.963	821.441	CDC20
ENSG00000117410	1.02024	2.63425e-67	3.00691e-66	4924.51	5290.72	4880.86	2535.46	2303.13	2604.39	ATP6V0B
ENSG00000117450	1.37902	5.71123e-139	1.92236e-137	45792.7	51070.5	47287.9	17616.6	19701.7	18106.9	PRDX1
ENSG00000117461	1.81368	2.88328e-295	4.89608e-293	7971.09	7709.53	7726.86	2238.03	2281.94	2139	PIK3R3
ENSG00000117519	1.66423	1.28994e-146	4.77816e-145	3899.86	4130.31	3793.67	1131.2	1322.95	1275.99	CNN3
ENSG00000117525	4.00792	9.27675e-264	1.15867e-261	1337.64	1285.57	1257.58	67.2872	84.7304	88.5601	F3
ENSG00000117528	1.34379	1.008e-147	3.8276e-146	6024.13	6351.19	6043.77	2321.9	2510.14	2425.46	ABCD3
ENSG00000117533	-1.00944	2.68264e-22	1.02484e-21	299.898	309.507	276.03	629.964	521.862	629.861	VAMP4
ENSG00000117586	-1.08793	0.0146376	0.0198296	16.661	8.73216	8.9685	28.2801	18.2941	25.3029	TNFSF4
ENSG00000117593	1.59725	1.1118e-162	5.10718e-161	3188.2	3125.14	3184.81	993.705	1097.64	1047.36	DARS2
ENSG00000117595	-1.06863	5.19229e-82	7.69324e-81	1802.96	1808.53	1728.93	3694.94	3904.34	3601.14	IRF6
ENSG00000117632	1.8604	1.18413e-181	6.62806e-180	7287.99	7752.22	7817.54	1883.07	2303.13	2109.18	STMN1
ENSG00000117650	1.03935	2.64107e-66	2.95226e-65	2989.45	3121.26	3188.8	1411.08	1595.44	1519.08	NEK2
ENSG00000117676	1.37578	2.21609e-131	6.65839e-130	3383.37	3234.78	3315.36	1296.98	1304.66	1226.29	RPS6KA1
ENSG00000117748	1.20223	1.55446e-58	1.50304e-57	1556.61	1803.68	1634.26	688.475	765.462	718.422	RPA2
ENSG00000117859	1.19228	3.75027e-142	1.30594e-140	7916.34	7536.82	7851.42	3347.78	3425.8	3423.12	OSBPL9
ENSG00000117983	-8.92698	5.94221e-61	6.03121e-60	15.4709	4.8512	23.916	8680.05	6275.83	6521.82	MUC5B
ENSG00000118004	-2.0654	1.41541e-25	5.95025e-25	49.9829	56.2739	36.8705	205.762	166.572	225.919	COLEC11
ENSG00000118058	-1.7384	6.43201e-11	1.55805e-10	1080.58	624.835	742.392	3149.82	2481.25	2532.1	KMT2A
ENSG00000118096	-1.00558	2.19549e-22	8.41077e-22	276.096	283.31	256.1	506.117	533.416	596.425	IFT46
ENSG00000118160	-1.37212	6.49024e-10	1.48347e-09	36.8922	44.631	42.8495	122.872	103.987	96.6932	SLC8A2
ENSG00000118162	1.23974	1.17805e-16	3.68611e-16	211.832	252.262	231.188	97.5177	92.4332	104.826	KPTN
ENSG00000118194	-3.94382	1.66494e-20	5.95981e-20	4.76028	2.91072	8.9685	77.039	85.6933	93.9822	TNNT2
ENSG00000118242	-2.18287	4.04773e-202	2.65971e-200	435.565	505.495	493.267	2200.97	2216.47	2113.7	MREG
ENSG00000118263	-1.65956	7.79948e-70	9.31807e-69	302.278	241.59	270.051	838.652	873.301	849.454	KLF7
ENSG00000118276	1.24764	3.33271e-06	6.09773e-06	66.6439	62.0954	66.7655	28.2801	25.034	28.9176	B4GALT6
ENSG00000118292	-1.36194	0.0176738	0.0237237	5.95035	8.73216	3.986	19.5035	9.62846	18.9772	C1orf54
ENSG00000118298	-3.39923	1.92507e-56	1.78927e-55	23.8014	26.1965	22.9195	257.447	262.857	250.318	CA14
ENSG00000118307	-3.26664	5.76252e-21	2.10005e-20	9.52056	10.6726	7.972	83.8652	89.5446	97.5969	CASC1
ENSG00000118322	5.19591	2.69625e-06	4.9754e-06	27.3716	19.4048	22.9195	0	1.92569	0	ATP10B
ENSG00000118369	-1.29734	4.82686e-09	1.0563e-08	49.9829	52.393	37.867	99.468	105.913	138.262	USP35
ENSG00000118418	2.25654	7.52053e-153	3.03087e-151	1372.15	1462.15	1557.53	275.975	314.851	328.034	HMGN3
ENSG00000118495	2.86838	1.56221e-82	2.33759e-81	437.946	413.322	400.593	58.5106	56.8079	56.0278	PLAGL1
ENSG00000118503	2.15783	3.93294e-29	1.82439e-28	207.072	194.048	206.275	51.6844	29.8482	54.2205	TNFAIP3
ENSG00000118515	1.67189	1.91726e-07	3.82011e-07	47.6028	53.3632	61.783	20.4787	17.3312	13.5551	SGK1
ENSG00000118523	-2.54949	7.28415e-84	1.11422e-82	107.106	88.2918	77.727	547.074	507.42	533.168	CTGF
ENSG00000118557	-2.2318	0.000200828	0.000322542	2.38014	3.88096	5.979	15.6028	19.2569	23.4955	PMFBP1
ENSG00000118620	1.10642	1.22578e-11	3.07166e-11	170.18	181.435	171.398	79.9645	78.9533	84.0418	ZNF430
ENSG00000118689	-1.00232	1.521e-64	1.64427e-63	2393.23	2177.22	2325.83	4721.81	4783.42	4304.2	FOXO3
ENSG00000118707	-4.28496	1.08275e-167	5.36509e-166	44.0326	46.5715	35.874	783.067	833.824	844.936	TGIF2
ENSG00000118762	1.15669	2.36269e-28	1.07261e-27	590.275	554.007	526.152	275	221.454	252.125	PKD2
ENSG00000118777	2.24371	1.58603e-213	1.17498e-211	2208.77	2160.72	2176.36	418.351	497.791	465.393	ABCG2
ENSG00000118804	1.02517	2.84607e-08	5.95166e-08	135.668	147.476	135.524	67.2872	57.7707	80.4271	STBD1
ENSG00000118849	6.7408	0	0	16164.7	17867	16773.1	160.904	161.758	152.721	RARRES1
ENSG00000118855	1.12547	6.77415e-62	6.97871e-61	1470.93	1569.85	1507.7	693.351	708.654	684.082	MFSD1
ENSG00000118997	-4.91235	1.61976e-16	5.03278e-16	1.19007	1.94048	3.986	75.0886	73.1763	71.3903	DNAH7
ENSG00000119042	-3.28136	1.45104e-17	4.71097e-17	7.14042	7.76192	7.972	78.0141	65.4735	79.5234	SATB2
ENSG00000119138	-2.13784	4.63386e-147	1.74208e-145	302.278	318.239	287.988	1302.84	1389.39	1307.62	KLF9
ENSG00000119283	-1.84877	8.78392e-10	1.99356e-09	23.8014	20.375	13.951	79.9645	66.4363	61.4499	TRIM67
ENSG00000119326	1.06892	1.10543e-35	6.18526e-35	888.982	1037.19	1041.34	498.315	466.98	451.837	CTNNAL1
ENSG00000119514	-1.39858	1.59639e-78	2.23392e-77	478.408	470.566	471.344	1216.05	1252.66	1274.18	GALNT12
ENSG00000119535	-2.56582	1.17407e-11	2.94551e-11	15.4709	4.8512	9.965	54.6099	55.845	64.1609	CSF3R
ENSG00000119547	-3.78254	1.43359e-93	2.51928e-92	44.0326	26.1965	34.8775	536.347	423.652	467.2	ONECUT2
ENSG00000119559	1.14873	4.12943e-29	1.91377e-28	586.704	717.978	594.91	277.925	288.854	290.983	C19orf25
ENSG00000119681	-1.08731	8.42498e-23	3.25644e-22	229.683	186.286	222.219	449.556	454.463	448.223	LTBP2
ENSG00000119686	1.39065	3.16863e-21	1.1677e-20	238.014	249.352	237.167	96.5425	92.4332	87.6565	FLVCR2
ENSG00000119698	-7.42294	1.74061e-09	3.89139e-09	0	0	0	36.0815	26.9597	36.147	PPP4R4
ENSG00000119705	1.41903	5.48874e-70	6.573e-69	1310.27	1560.15	1396.1	534.397	551.711	511.48	SLIRP
ENSG00000119707	1.37153	1.66384e-106	3.59223e-105	4360.42	4539.75	4709.46	1648.05	1918.95	1694.39	RBM25
ENSG00000119782	-2.60143	7.85101e-13	2.08565e-12	16.661	8.73216	6.9755	56.5602	64.5107	70.4866	FKBP1B
ENSG00000119801	-1.58435	4.24042e-143	1.51502e-141	797.347	805.299	789.228	2318.97	2402.3	2450.77	YPEL5
ENSG00000119812	1.09663	3.24803e-72	4.08722e-71	2275.41	2274.24	2241.13	1023.94	1117.86	1033.8	FAM98A
ENSG00000119900	1.14748	2.56203e-80	3.72308e-79	3164.4	3335.68	3030.36	1484.22	1360.5	1457.63	OGFRL1
ENSG00000119912	1.47414	2.56545e-104	5.35519e-103	1702.99	1617.39	1640.24	597.783	598.89	588.292	IDE
ENSG00000119917	1.14949	4.20267e-61	4.27422e-60	1375.72	1370.95	1359.23	592.907	621.035	636.187	IFIT3
ENSG00000119922	1.34557	1.37829e-81	2.0322e-80	2124.27	2008.4	2014.92	753.812	777.016	885.601	IFIT2
ENSG00000119950	-2.38962	1.18704e-298	2.06204e-296	578.374	598.638	630.784	3091.31	3275.6	3116.78	MXI1
ENSG00000120055	-1.70612	0.00229791	0.00336775	8.33049	3.88096	4.9825	18.5284	22.1454	14.4588	C10orf95
ENSG00000120093	-1.26865	4.737e-31	2.32361e-30	197.552	187.256	209.265	458.333	467.943	504.251	HOXB3
ENSG00000120129	-1.16473	6.4613e-19	2.19487e-18	214.213	205.691	156.45	438.829	368.77	480.755	DUSP1
ENSG00000120254	-1.03327	4.05946e-50	3.22898e-49	673.579	738.353	725.452	1493	1469.3	1418.77	MTHFD1L
ENSG00000120262	-3.26831	8.70937e-176	4.55449e-174	89.2552	107.697	95.664	922.517	982.103	927.171	CCDC170
ENSG00000120278	-3.71414	2.40496e-43	1.6054e-42	20.2312	8.73216	17.937	196.986	177.164	230.437	PLEKHG1
ENSG00000120337	2.28681	0.000606208	0.000934669	7.14042	25.2262	17.937	2.92553	4.81423	2.71102	TNFSF18
ENSG00000120437	-5.1778	3.02267e-65	3.29831e-64	13.0908	4.8512	10.9615	325.709	322.553	373.218	ACAT2
ENSG00000120458	-1.45214	1.54856e-13	4.24897e-13	49.9829	47.5418	51.818	131.649	134.798	141.877	MSANTD2
ENSG00000120658	1.29438	3.16771e-13	8.57796e-13	184.461	178.524	156.45	70.2127	57.7707	83.1381	ENOX1
ENSG00000120662	1.03923	7.46807e-09	1.61674e-08	151.139	134.863	136.52	69.2375	64.5107	71.3903	MTRF1
ENSG00000120675	1.9965	4.11709e-89	6.75588e-88	702.141	728.65	750.364	179.432	186.792	180.735	DNAJC15
ENSG00000120688	1.05891	4.32869e-19	1.47908e-18	343.93	404.59	395.61	169.681	187.755	192.483	WBP4
ENSG00000120693	-2.71452	2.61295e-08	5.47781e-08	4.76028	6.79168	4.9825	35.1064	28.8854	45.1837	SMAD9
ENSG00000120696	1.49339	9.14153e-39	5.43493e-38	443.896	451.162	426.502	149.202	166.572	153.625	KBTBD7
ENSG00000120697	1.75782	4.71563e-75	6.25152e-74	729.513	809.18	782.252	219.415	241.674	225.919	ALG5
ENSG00000120699	1.20216	2.61028e-33	1.36455e-32	566.473	659.763	639.753	275	252.266	284.658	EXOSC8
ENSG00000120738	2.24819	1.01172e-20	3.64921e-20	1412.61	1068.23	821.116	250.62	229.157	215.075	EGR1
ENSG00000120784	-2.32342	1.91859e-14	5.49785e-14	19.0411	8.73216	28.8985	105.319	77.0276	100.308	ZFP30
ENSG00000120820	1.71247	1.03867e-18	3.50232e-18	182.081	159.119	163.426	62.4113	53.9194	37.9543	GLT8D2
ENSG00000120948	1.02346	8.02108e-76	1.07182e-74	3528.56	3702.44	3535.58	1706.56	1849.63	1741.38	TARDBP
ENSG00000121068	-3.55976	1.05241e-06	1.99386e-06	0	2.91072	2.9895	34.1312	18.2941	20.7845	TBX2
ENSG00000121152	1.70972	5.16212e-91	8.67799e-90	2483.68	2473.14	2384.62	735.283	876.19	634.38	NCAPH
ENSG00000121236	1.59351	1.12174e-78	1.57408e-77	917.544	958.597	929.734	319.858	298.482	311.768	TRIM6
ENSG00000121270	-2.88646	5.5537e-56	5.09922e-55	33.3219	45.6013	36.8705	284.752	299.445	278.332	ABCC11
ENSG00000121316	2.82223	1.07302e-20	3.86477e-20	96.3956	95.0835	108.618	14.6276	6.73992	20.7845	PLBD1
ENSG00000121380	1.49301	0.00578208	0.00818208	17.851	13.5834	21.923	4.87588	8.66561	5.42205	BCL2L14
ENSG00000121653	-2.08116	2.4527e-75	3.26587e-74	138.048	152.328	140.506	632.89	565.19	628.054	MAPK8IP1
ENSG00000121671	-2.00554	1.93736e-101	3.89353e-100	261.815	310.477	251.118	1085.37	1180.45	1047.36	CRY2
ENSG00000121680	-1.06048	8.72494e-38	5.08523e-37	429.615	460.864	406.572	924.467	899.298	882.89	PEX16
ENSG00000121691	1.64592	1.33649e-212	9.75768e-211	6095.54	6549.12	6284.92	1982.53	2099	1969.11	CAT
ENSG00000121743	-2.74633	2.65118e-13	7.19986e-13	10.7106	9.7024	6.9755	60.461	57.7707	64.1609	GJA3
ENSG00000121753	-1.97805	2.99653e-63	3.17133e-62	145.188	146.506	127.552	541.223	594.076	515.095	ADGRB2
ENSG00000121766	1.04947	6.43576e-45	4.46368e-44	1298.37	1434.01	1288.47	623.138	682.658	637.995	ZCCHC17
ENSG00000121797	3.0099	2.95465e-45	2.05872e-44	211.832	214.423	198.303	24.3794	23.1083	29.8213	CCRL2
ENSG00000121807	6.22136	5.33965e-111	1.23203e-109	706.901	728.65	682.602	9.75177	10.5913	8.13307	CCR2
ENSG00000121898	-3.03322	3.61406e-16	1.10588e-15	13.0908	8.73216	5.979	66.312	65.4735	91.2712	CPXM2
ENSG00000121900	1.73033	1.00346e-141	3.47828e-140	2018.36	2170.43	2202.26	609.485	654.735	662.394	TMEM54
ENSG00000121905	1.39898	0.00956426	0.0132312	15.4709	17.4643	16.9405	5.85106	7.70276	5.42205	HPCA
ENSG00000121940	1.27413	4.7494e-79	6.73337e-78	1523.29	1619.33	1596.39	656.294	650.884	653.357	CLCC1
ENSG00000121957	1.11649	9.38377e-54	8.1786e-53	2219.48	2269.39	2173.37	1051.24	1118.83	904.579	GPSM2
ENSG00000122035	2.20474	6.80591e-127	1.89774e-125	982.998	961.508	1020.42	198.936	224.343	219.593	RASL11A
ENSG00000122126	-1.5463	6.99115e-155	2.88681e-153	1372.15	1245.79	1273.53	3917.28	3735.84	3700.55	OCRL
ENSG00000122483	1.44948	2.24801e-27	9.9427e-27	391.533	338.614	399.596	136.525	161.758	115.67	CCDC18
ENSG00000122512	-1.06649	5.58895e-34	2.98045e-33	440.326	399.739	398.6	804.521	856.933	927.171	PMS2
ENSG00000122547	-1.20263	0.000996784	0.00150885	24.9915	15.5238	10.9615	39.0071	46.2166	31.6286	EEPD1
ENSG00000122566	1.42681	8.77276e-115	2.11456e-113	33876.5	36294.7	35692.6	12507.6	14679.5	12191.5	HNRNPA2B1
ENSG00000122591	2.09026	1.48996e-49	1.16733e-48	342.74	396.828	359.736	81.9148	98.2103	78.6197	FAM126A
ENSG00000122644	1.62275	1.75867e-44	1.2032e-43	428.425	472.507	466.362	141.401	149.241	153.625	ARL4A
ENSG00000122678	-1.00827	6.86287e-21	2.49383e-20	248.725	228.006	222.219	495.39	434.243	473.526	POLM
ENSG00000122735	-2.87557	5.21748e-11	1.27119e-10	4.76028	4.8512	9.965	53.6347	50.068	41.569	DNAI1
ENSG00000122787	-4.44348	1.8637e-19	6.44239e-19	2.38014	3.88096	4.9825	84.8404	70.2877	93.9822	AKR1D1
ENSG00000122862	-3.31932	7.05839e-37	4.03508e-36	19.0411	17.4643	14.9475	174.557	148.278	187.964	SRGN
ENSG00000122863	2.7323	1.05507e-84	1.63207e-83	453.417	447.281	452.411	75.0886	68.362	60.5462	CHST3
ENSG00000122952	2.39343	1.07736e-249	1.17138e-247	2649.1	2695.33	2658.66	508.067	558.45	458.163	ZWINT
ENSG00000122970	-1.25939	4.14764e-57	3.90064e-56	490.309	470.566	520.173	1153.63	1256.51	1135.92	IFT81
ENSG00000123066	-2.61922	1.04502e-264	1.31612e-262	716.422	585.055	652.707	4294.68	3988.11	3697.84	MED13L
ENSG00000123080	2.39773	3.67532e-61	3.74546e-60	345.12	391.977	408.565	78.0141	72.2134	67.7756	CDKN2C
ENSG00000123095	-1.66746	4.42447e-136	1.42574e-134	906.833	803.359	935.713	2789.98	2907.79	2701.08	BHLHE41
ENSG00000123096	-1.80733	3.00964e-91	5.08209e-90	268.956	264.876	260.086	891.311	931.072	954.281	SSPN
ENSG00000123131	1.19814	7.41173e-84	1.13259e-82	4477.04	5175.26	4610.8	1999.11	2131.74	2087.49	PRDX4
ENSG00000123136	1.5818	4.71108e-97	8.80082e-96	1373.34	1432.07	1360.22	491.489	432.318	468.104	DDX39A
ENSG00000123178	1.49229	5.99269e-38	3.49817e-37	414.144	483.179	455.4	157.003	164.647	159.95	SPRYD7
ENSG00000123358	-1.38085	1.81211e-76	2.45398e-75	492.689	510.346	488.285	1316.49	1326.8	1242.55	NR4A1
ENSG00000123384	-2.28632	1.56117e-41	9.97211e-41	474.838	365.78	388.635	2341.4	1774.52	1873.32	LRP1
ENSG00000123405	-1.9029	0.00153602	0.00229092	1.19007	3.88096	8.9685	15.6028	20.2198	18.0735	NFE2
ENSG00000123416	2.4469	5.18409e-272	6.93337e-270	16287.3	15782.9	16001.8	2695.39	3389.22	2732.71	TUBA1B
ENSG00000123427	-1.11937	5.02154e-20	1.77066e-19	168.99	159.119	146.485	336.436	338.922	353.337	EEF1AKMT3
ENSG00000123453	-4.61883	2.31273e-14	6.606e-14	3.57021	0.97024	2.9895	66.312	56.8079	56.9315	SARDH
ENSG00000123472	1.14117	1.14625e-63	1.21995e-62	2042.16	2347.98	2142.47	983.953	1022.54	957.895	ATPAF1
ENSG00000123473	1.2365	5.47192e-87	8.67755e-86	2528.9	2365.45	2415.52	1030.76	1087.05	984.102	STIL
ENSG00000123505	1.18229	1.21131e-104	2.54258e-103	4842.39	5186.9	5338.25	2313.12	2254.02	2207.68	AMD1
ENSG00000123545	1.08085	1.20979e-23	4.77504e-23	418.905	477.358	466.362	212.589	215.677	216.882	NDUFAF4
ENSG00000123572	-5.33303	1.36161e-70	1.65952e-69	9.52056	13.5834	4.9825	361.791	382.25	391.291	NRK
ENSG00000123607	-1.02086	5.13655e-19	1.75194e-18	184.461	183.375	213.251	395.922	403.432	381.351	TTC21B
ENSG00000123609	1.68251	3.87217e-75	5.14237e-74	849.71	864.484	843.039	281.826	277.3	238.57	NMI
ENSG00000123636	-1.00568	2.37803e-28	1.07925e-27	390.343	334.733	376.677	709.929	777.979	720.229	BAZ2B
ENSG00000123685	1.50277	0.0104376	0.0143913	16.661	17.4643	16.9405	11.7021	0.962846	5.42205	BATF3
ENSG00000123700	3.12942	2.19743e-158	9.54302e-157	1053.21	954.716	943.685	97.5177	98.2103	140.07	KCNJ2
ENSG00000123737	1.07221	1.31674e-29	6.19743e-29	618.836	683.049	656.693	296.454	338.922	297.309	EXOSC9
ENSG00000123933	-1.25105	3.21883e-29	1.49773e-28	246.344	223.155	207.272	519.769	596.964	490.696	MXD4
ENSG00000123975	1.45563	6.42888e-90	1.06886e-88	1920.77	2103.48	1929.22	704.078	789.533	678.66	CKS2
ENSG00000123989	-1.50832	6.39179e-130	1.8867e-128	1075.82	1043.98	1068.25	3108.86	3129.25	2830.31	CHPF
ENSG00000124006	-2.00862	5.75556e-165	2.73534e-163	529.581	593.787	547.078	2201.95	2400.37	2129.96	OBSL1
ENSG00000124067	-1.03062	1.03126e-27	4.60292e-27	304.658	283.31	293.967	589.007	590.224	619.921	SLC12A4
ENSG00000124098	-2.62114	9.82581e-239	9.58048e-237	401.053	362.87	395.61	2346.27	2570.8	2208.58	FAM210B
ENSG00000124102	8.65114	1.44121e-85	2.25243e-84	1307.89	1472.82	1402.08	7.80141	2.88854	0	PI3
ENSG00000124107	3.68827	4.19929e-269	5.567e-267	1378.1	1543.65	1473.82	100.443	110.727	129.226	SLPI
ENSG00000124126	-1.61436	2.21185e-142	7.75584e-141	1088.91	947.924	1043.34	3209.31	3185.09	3024.6	PREX1
ENSG00000124140	-2.62481	2.9925e-14	8.49307e-14	10.7106	10.6726	11.958	66.312	63.5478	75.9087	SLC12A5
ENSG00000124151	-1.01506	2.70575e-55	2.44131e-54	5236.31	4510.65	4582.9	10292	8925.58	9729.87	NCOA3
ENSG00000124177	-1.27115	1.31713e-16	4.10938e-16	1241.24	875.156	1031.38	2666.13	2572.72	2353.17	CHD6
ENSG00000124191	-1.16639	1.86331e-16	5.76816e-16	128.528	133.893	138.513	328.635	248.414	323.516	TOX2
ENSG00000124215	-2.94981	9.87024e-24	3.90904e-23	17.851	16.4941	9.965	100.443	124.207	114.767	CDH26
ENSG00000124216	2.33271	2.37117e-15	7.03486e-15	86.8751	75.6787	90.6815	14.6276	23.1083	12.6514	SNAI1
ENSG00000124222	-1.54	9.15659e-147	3.41688e-145	915.164	907.174	913.79	2725.62	2621.83	2608.91	STX16
ENSG00000124224	-1.32189	2.50614e-08	5.26045e-08	45.2226	35.8989	31.888	94.5921	81.8419	103.923	PPP4R1L
ENSG00000124243	-2.13486	6.42528e-124	1.73713e-122	283.237	237.709	305.925	1211.17	1232.44	1182.91	BCAS4
ENSG00000124249	-3.61467	6.47683e-08	1.32617e-07	2.38014	0.97024	3.986	33.156	19.2569	37.0507	KCNK15
ENSG00000124251	-1.80985	0.000554569	0.000857851	10.7106	7.76192	1.993	27.3049	25.9968	17.1698	TP53TG5
ENSG00000124257	-1.84879	0.00212702	0.00312762	3.57021	3.88096	6.9755	24.3794	17.3312	10.8441	NEURL2
ENSG00000124343	3.70589	1.1661e-191	7.16391e-190	874.701	906.204	947.671	70.2127	76.0648	63.2572	XG
ENSG00000124357	1.02648	1.94001e-31	9.60346e-31	830.669	819.853	793.214	355.939	415.949	426.535	NAGK
ENSG00000124406	-2.04022	1.5517e-97	2.9204e-96	293.947	213.453	253.111	1065.87	1044.69	1001.27	ATP8A1
ENSG00000124429	-1.85956	6.4726e-32	3.24877e-31	85.685	64.0358	73.741	252.571	263.82	289.176	POF1B
ENSG00000124467	-2.05328	1.14917e-08	2.45788e-08	7.14042	10.6726	21.923	49.734	64.5107	53.3168	PSG8
ENSG00000124493	-5.35741	1.22204e-35	6.83265e-35	2.38014	5.82144	4.9825	195.035	171.387	188.868	GRM4
ENSG00000124562	1.2071	3.26153e-85	5.0816e-84	4149.77	4723.13	4547.03	1902.57	2051.82	1861.57	SNRPC
ENSG00000124602	-2.09763	6.29943e-13	1.68144e-12	20.2312	21.3453	15.944	95.5673	82.8047	67.7756	UNC5CL
ENSG00000124635	3.67385	7.3274e-12	1.85586e-11	52.3631	43.6608	36.8705	0.975177	3.85138	5.42205	HIST1H2BJ
ENSG00000124713	-1.2318	0.00119618	0.00179951	13.0908	18.4346	10.9615	31.2057	33.6996	35.2433	GNMT
ENSG00000124731	-4.36808	1.91651e-44	1.31001e-43	11.9007	5.82144	12.9545	220.39	171.387	234.052	TREM1
ENSG00000124766	-1.15453	7.46407e-93	1.29363e-91	3296.49	3407.48	3413.01	7677.57	7918.44	6932.09	SOX4
ENSG00000124767	1.59149	5.85292e-243	6.01735e-241	17065.6	18680	17679.9	5815.95	5982.16	5931.72	GLO1
ENSG00000124813	-2.28599	3.24014e-46	2.31528e-45	59.5035	65.0061	62.7795	333.51	278.262	303.635	RUNX2
ENSG00000124839	-1.3335	4.4891e-43	2.9743e-42	445.086	400.709	439.456	1159.48	913.74	1162.13	RAB17
ENSG00000124882	-1.31501	0.0106353	0.0146452	5.95035	3.88096	16.9405	15.6028	28.8854	22.5919	EREG
ENSG00000124935	-9.49509	4.10735e-122	1.09094e-120	4.76028	1.94048	6.9755	3314.63	3292.93	3184.55	SCGB1D2
ENSG00000124939	-4.97446	3.79701e-08	7.88461e-08	1.19007	0.97024	0.9965	31.2057	36.5881	30.7249	SCGB2A1
ENSG00000124942	-2.13106	9.36017e-20	3.26623e-19	7082.1	4768.73	5020.37	29144.1	23751.5	21001.4	AHNAK
ENSG00000125046	-1.45033	0.00126978	0.00190796	7.14042	10.6726	9.965	28.2801	21.1826	27.1102	SSUH2
ENSG00000125257	-1.06413	7.97061e-49	6.13027e-48	573.614	581.174	610.854	1265.78	1210.3	1218.15	ABCC4
ENSG00000125304	1.33127	1.40119e-153	5.72331e-152	10596.4	10991.8	10452.3	4128.9	4487.82	4118.05	TM9SF2
ENSG00000125352	-1.31656	3.65178e-54	3.21616e-53	359.401	398.769	365.715	893.262	974.4	935.304	RNF113A
ENSG00000125378	2.78943	2.74302e-64	2.95266e-63	324.889	322.12	365.715	40.9574	52.9565	52.4131	BMP4
ENSG00000125384	5.18953	3.41602e-06	6.2426e-06	14.2808	26.1965	27.902	0	0	1.80735	PTGER2
ENSG00000125430	-3.83604	3.89196e-48	2.9439e-47	16.661	19.4048	8.9685	213.564	207.012	220.497	HS3ST3B1
ENSG00000125462	-2.00631	7.4906e-45	5.17865e-44	117.817	101.875	114.597	458.333	366.844	514.191	C1orf61
ENSG00000125508	-1.3351	9.09313e-33	4.66637e-32	199.932	212.483	185.349	510.993	457.352	539.494	SRMS
ENSG00000125531	-1.51455	0.000672445	0.00103132	11.9007	3.88096	14.9475	26.3298	31.7739	28.9176	FNDC11
ENSG00000125657	1.30258	1.87125e-08	3.95969e-08	101.156	82.4704	99.65	37.0567	44.2909	33.436	TNFSF9
ENSG00000125730	3.69895	0	0	3765.38	3528.76	3619.29	291.578	300.408	249.414	C3
ENSG00000125772	-1.07085	3.203e-10	7.45524e-10	648.588	652.971	702.532	1515.42	1101.5	1593.18	GPCPD1
ENSG00000125775	1.29513	7.29275e-10	1.66338e-09	134.478	128.072	117.587	52.6595	36.5881	65.0646	SDCBP2
ENSG00000125780	-1.91309	3.03198e-18	1.00841e-17	28.5617	35.8989	40.8565	143.351	125.17	131.033	TGM3
ENSG00000125826	-1.26887	4.68014e-72	5.87955e-71	1632.78	1759.05	1816.62	4395.12	3711.77	4450.6	RBCK1
ENSG00000125827	-2.69839	4.75996e-46	3.39007e-45	32.1319	37.8394	41.853	239.893	241.674	248.511	TMX4
ENSG00000125835	1.07645	6.77726e-94	1.19376e-92	6500.16	7099.25	6581.88	3101.06	3267.9	3202.62	SNRPB
ENSG00000125841	-4.82324	7.29933e-26	3.09699e-25	4.76028	4.8512	2.9895	126.773	105.913	121.996	NRSN2
ENSG00000125843	1.8064	1.143e-34	6.207e-34	298.707	273.608	285.995	89.7162	76.0648	79.5234	AP5S1
ENSG00000125848	2.78771	1.66871e-129	4.84984e-128	724.752	765.519	711.501	117.021	97.2474	104.826	FLRT3
ENSG00000125864	-1.51642	1.02542e-06	1.94371e-06	24.9915	15.5238	25.909	45.8333	77.0276	65.9683	BFSP1
ENSG00000125877	1.16692	1.58503e-45	1.11158e-44	921.114	975.091	900.836	395.922	412.098	437.379	ITPA
ENSG00000125912	1.44559	3.65025e-102	7.4248e-101	2357.53	2312.08	2370.67	935.194	787.608	862.106	NCLN
ENSG00000125944	1.40197	1.33933e-163	6.2473e-162	7768.77	7831.78	7862.38	2890.42	3146.58	2842.96	HNRNPR
ENSG00000125954	-1.33486	0.00201946	0.00297757	15.4709	7.76192	9.965	25.3546	33.6996	23.4955	CHURC1-FNTB
ENSG00000125966	-3.32509	1.37471e-06	2.58473e-06	2.38014	1.94048	2.9895	18.5284	19.2569	35.2433	MMP24
ENSG00000125968	1.54067	1.37612e-105	2.92919e-104	2537.23	2773.92	2691.55	870.833	1019.65	862.106	ID1
ENSG00000126001	-1.37121	5.17054e-55	4.64028e-54	467.697	383.245	470.348	1118.53	1210.3	1083.51	CEP250
ENSG00000126010	-4.88843	1.27968e-05	2.24907e-05	0	0	1.993	26.3298	16.3684	18.9772	GRPR
ENSG00000126067	2.0507	8.55349e-284	1.26734e-281	4770.99	5119.96	4828.04	1132.18	1216.07	1204.6	PSMB2
ENSG00000126088	1.73666	2.8235e-110	6.41679e-109	1394.76	1535.89	1457.88	407.624	466.98	442.801	UROD
ENSG00000126246	1.28815	0.0038877	0.00558346	16.661	33.9584	24.9125	9.75177	9.62846	11.7478	IGFLR1
ENSG00000126247	1.33486	2.21752e-142	7.75772e-141	5256.54	5531.34	5446.87	2116.13	2244.39	2077.55	CAPNS1
ENSG00000126267	1.28943	2.9123e-103	5.9964e-102	3958.17	4484.45	4089.64	1696.81	1760.08	1672.7	COX6B1
ENSG00000126368	-2.33879	6.75135e-279	9.62577e-277	539.102	523.93	530.138	2738.3	2700.78	2617.04	NR1D1
ENSG00000126391	-1.05648	2.26507e-39	1.36764e-38	465.317	440.489	469.351	997.606	942.626	919.037	FRMD8
ENSG00000126522	1.61573	9.58748e-48	7.1695e-47	486.738	501.614	553.057	162.854	174.275	166.276	ASL
ENSG00000126561	2.45237	1.88355e-43	1.26124e-42	239.204	239.649	246.135	39.9822	50.068	42.4727	STAT5A
ENSG00000126562	-1.83538	5.92965e-22	2.23869e-21	44.0326	50.4525	73.741	175.532	206.049	222.304	WNK4
ENSG00000126698	1.11001	1.44918e-78	2.0298e-77	3666.6	3984.78	3836.52	1704.61	1891.99	1727.83	DNAJC8
ENSG00000126787	1.92314	6.44796e-35	3.52434e-34	2971.6	3204.7	3035.34	719.68	983.065	726.555	DLGAP5
ENSG00000126803	3.50976	0	0	1751.78	1740.61	1746.86	138.475	176.201	145.492	HSPA2
ENSG00000126804	1.09177	2.92669e-33	1.52732e-32	698.571	796.567	822.112	352.039	371.658	365.085	ZBTB1
ENSG00000126878	1.1252	5.73425e-102	1.16325e-100	4456.81	4237.04	4322.82	1936.7	2054.71	1974.53	AIF1L
ENSG00000126882	-1.0518	6.99966e-18	2.2972e-17	158.279	163	174.387	351.064	318.702	358.759	FAM78A
ENSG00000127084	-1.34901	1.67111e-57	1.58441e-56	427.235	410.412	465.365	1096.1	1188.15	1036.52	FGD3
ENSG00000127129	1.99916	7.82529e-25	3.22508e-24	168.99	186.286	159.44	46.8085	44.2909	37.9543	EDN2
ENSG00000127314	1.00342	2.57346e-70	3.11391e-69	3968.88	4418.47	4150.42	2019.59	2117.3	2119.12	RAP1B
ENSG00000127399	1.70433	2.76303e-11	6.81868e-11	90.4453	98.9645	75.734	23.4042	30.8111	27.1102	LRRC61
ENSG00000127423	1.22305	3.08025e-30	1.48018e-29	485.548	552.067	476.327	215.514	218.566	215.075	AUNIP
ENSG00000127452	-1.18294	1.68352e-33	8.85593e-33	295.137	272.637	251.118	603.634	604.667	646.128	FBXL12
ENSG00000127463	1.50778	2.12085e-130	6.32197e-129	4644.84	4369.96	4342.75	1681.2	1578.1	1438.65	EMC1
ENSG00000127483	1.25979	3.389e-121	8.90747e-120	4433.01	4254.5	4461.33	1754.34	1894.88	1840.79	HP1BP3
ENSG00000127507	4.37516	3.16705e-09	6.99556e-09	30.9418	29.1072	37.867	0.975177	0.962846	2.71102	ADGRE2
ENSG00000127511	-1.03958	6.8962e-51	5.60034e-50	1034.17	1060.47	1085.19	2305.32	1979.61	2253.77	SIN3B
ENSG00000127528	2.03741	8.96295e-39	5.33296e-38	372.492	286.221	296.957	82.89	82.8047	66.8719	KLF2
ENSG00000127561	-2.90209	3.45541e-54	3.04854e-53	29.7517	37.8394	46.8355	312.057	285.965	265.68	SYNGR3
ENSG00000127564	1.83601	5.62294e-106	1.20367e-104	1067.49	1059.5	1019.42	290.603	303.296	287.369	PKMYT1
ENSG00000127585	-1.41561	4.74664e-32	2.3912e-31	135.668	154.268	159.44	412.5	388.027	402.135	FBXL16
ENSG00000127663	-1.23807	1.43202e-56	1.33265e-55	573.614	486.09	504.229	1250.18	1227.63	1201.89	KDM4B
ENSG00000127720	1.87378	3.31978e-18	1.10292e-17	145.188	155.238	118.583	35.1064	33.6996	45.1837	METTL25
ENSG00000127824	-1.98515	4.43249e-41	2.80286e-40	88.0652	82.4704	68.7585	320.833	319.665	303.635	TUBA4A
ENSG00000127837	-1.11064	7.50654e-97	1.39369e-95	1975.52	2162.66	2069.73	4407.8	4534.04	4473.19	AAMP
ENSG00000127838	-1.47943	2.33767e-138	7.79896e-137	986.568	1038.16	1081.2	2879.7	2907.79	2881.82	PNKD
ENSG00000127863	-8.29476	7.29118e-23	2.82543e-22	1.19007	0.97024	0.9965	300.354	364.918	318.094	TNFRSF19
ENSG00000127884	1.55476	3.46979e-124	9.43147e-123	3485.71	3910.07	3712.96	1176.06	1360.5	1246.17	ECHS1
ENSG00000127914	-1.16262	1.53283e-41	9.79935e-41	570.043	479.299	519.176	1282.36	1127.49	1095.25	AKAP9
ENSG00000127920	3.17999	3.25963e-11	8.01933e-11	38.0822	46.5715	43.846	5.85106	4.81423	3.6147	GNG11
ENSG00000127922	1.05689	2.31298e-53	1.98727e-52	1732.74	1953.09	1893.35	854.255	933.96	895.542	SEM1
ENSG00000127954	4.47332	0	0	2273.03	2219.91	2207.25	111.17	72.2134	117.478	STEAP4
ENSG00000127955	1.24429	2.76515e-25	1.15441e-24	405.814	395.858	393.617	160.904	150.204	192.483	GNAI1
ENSG00000127957	-1.07017	1.23923e-05	2.18002e-05	32.1319	32.9882	49.825	82.89	82.8047	76.8124	PMS2P3
ENSG00000128039	1.46362	3.72195e-96	6.84305e-95	1775.58	1814.35	1820.61	618.262	713.469	630.765	SRD5A3
ENSG00000128165	-1.52017	2.43714e-69	2.89109e-68	297.517	343.465	323.862	927.393	925.295	921.748	ADM2
ENSG00000128185	1.37804	1.43963e-55	1.30752e-54	869.941	915.907	848.021	318.883	366.844	328.034	DGCR6L
ENSG00000128203	2.07794	5.50462e-40	3.38176e-39	318.939	277.489	286.992	75.0886	55.845	77.716	ASPHD2
ENSG00000128218	-1.44894	0.00857216	0.0119325	7.14042	2.91072	10.9615	25.3546	20.2198	11.7478	VPREB3
ENSG00000128242	-7.84156	6.12064e-11	1.48382e-10	1.19007	0	0	87.7659	84.7304	85.8491	GAL3ST1
ENSG00000128274	-2.32334	3.59208e-106	7.71124e-105	271.336	215.393	249.125	1207.27	1392.27	1072.66	A4GALT
ENSG00000128284	3.16616	3.5489e-121	9.29542e-120	639.067	624.835	564.019	73.1382	65.4735	65.0646	APOL3
ENSG00000128294	-1.28847	1.31003e-55	1.19196e-54	411.764	455.043	405.575	1077.57	993.657	1040.13	TPST2
ENSG00000128346	-1.19203	0.000273605	0.000434347	29.7517	14.5536	17.937	47.7837	44.2909	47.8948	C22orf23
ENSG00000128422	2.55356	1.26845e-42	8.3059e-42	230.874	234.798	218.233	44.8581	36.5881	35.2433	KRT17
ENSG00000128482	-1.13753	0.00251312	0.00367283	30.9418	12.6131	14.9475	39.0071	58.7336	28.9176	RNF112
ENSG00000128536	-1.25421	0.00217022	0.00318866	20.2312	7.76192	12.9545	35.1064	37.551	23.4955	CDHR3
ENSG00000128578	3.31504	5.07698e-12	1.29543e-11	58.3134	35.8989	47.832	3.90071	6.73992	3.6147	STRIP2
ENSG00000128602	1.10291	4.89834e-15	1.43745e-14	230.874	239.649	246.135	108.245	111.69	113.863	SMO
ENSG00000128606	-2.29798	0.000343636	0.000541483	2.38014	3.88096	3.986	15.6028	18.2941	17.1698	LRRC17
ENSG00000128683	-3.05055	2.35075e-60	2.35902e-59	35.7021	38.8096	34.8775	301.33	327.368	279.236	GAD1
ENSG00000128739	-10.6394	2.22643e-19	7.68222e-19	0	0.97024	0	559.751	602.741	633.476	SNRPN
ENSG00000128791	1.45866	1.25355e-160	5.6552e-159	5523.11	5815.62	5501.68	2050.8	2132.7	1945.61	TWSG1
ENSG00000128849	-3.88804	2.15254e-71	2.67527e-70	22.6113	20.375	22.9195	327.659	344.699	301.827	CGNL1
ENSG00000128881	-1.25539	2.51096e-29	1.1716e-28	309.418	289.132	227.202	722.606	647.995	596.425	TTBK2
ENSG00000128918	1.6347	8.42258e-14	2.34162e-13	143.998	100.905	138.513	40.9574	45.2537	37.0507	ALDH1A2
ENSG00000128944	1.41159	3.25454e-100	6.37949e-99	1825.57	1858.98	1838.54	692.375	726.948	657.875	KNSTRN
ENSG00000128951	1.01034	4.4195e-48	3.33459e-47	2465.82	2771.98	2456.37	1194.59	1374.94	1251.59	DUT
ENSG00000128973	1.24099	1.52027e-54	1.35152e-53	955.626	958.597	993.51	425.177	404.395	401.232	CLN6
ENSG00000129007	-1.24799	0.0162216	0.0218423	4.76028	10.6726	6.9755	17.5532	20.2198	16.2661	CALML4
ENSG00000129009	5.69606	1.18996e-28	5.44964e-28	148.759	132.923	160.436	5.85106	1.92569	0.903675	ISLR
ENSG00000129028	-1.25275	7.7352e-16	2.33898e-15	102.346	107.697	78.7235	215.514	229.157	242.185	THAP10
ENSG00000129151	5.6754	1.47698e-10	3.50473e-10	55.9333	40.7501	48.8285	0.975177	0.962846	0.903675	BBOX1
ENSG00000129173	1.60414	1.26207e-73	1.63302e-72	1150.8	1006.14	1031.38	325.709	380.324	341.589	E2F8
ENSG00000129195	1.78162	5.22439e-50	4.14686e-49	514.11	555.947	454.404	135.55	151.167	156.336	PIMREG
ENSG00000129235	1.76437	1.80753e-102	3.6965e-101	1301.94	1526.19	1351.25	420.301	407.284	403.943	TXNDC17
ENSG00000129255	1.76838	5.25765e-74	6.86174e-73	822.338	894.561	862.969	242.819	288.854	226.822	MPDU1
ENSG00000129295	-4.53764	4.12994e-17	1.3179e-16	3.57021	4.8512	0.9965	62.4113	77.0276	78.6197	LRRC6
ENSG00000129455	1.07926	7.95905e-46	5.63925e-45	1504.25	1702.77	1667.14	730.407	734.651	842.225	KLK8
ENSG00000129474	-1.2265	1.96828e-70	2.38928e-69	679.53	760.668	684.595	1687.06	1642.61	1648.3	AJUBA
ENSG00000129518	-1.01038	7.76632e-50	6.12591e-49	963.956	998.377	1113.09	1975.71	2086.49	2138.1	EAPP
ENSG00000129538	3.07933	1.31655e-169	6.65452e-168	875.891	931.43	869.944	101.418	104.95	110.248	RNASE1
ENSG00000129559	1.10829	3.15641e-64	3.39522e-63	2323.02	2508.07	2200.27	1055.14	1116.9	1089.83	NEDD8
ENSG00000129562	1.12962	1.00859e-88	1.64254e-87	3766.57	4081.8	3943.15	1883.07	1763.93	1745	DAD1
ENSG00000129625	1.08317	5.92259e-77	8.08565e-76	4524.64	4879.34	4611.8	2091.75	2360.9	2164.3	REEP5
ENSG00000129654	-8.42375	1.5123e-233	1.41082e-231	9.52056	11.6429	12.9545	4092.82	3696.36	4034.91	FOXJ1
ENSG00000129675	3.57579	8.39136e-302	1.49198e-299	2230.19	1927.87	2180.34	208.688	158.87	164.469	ARHGEF6
ENSG00000129691	1.07737	2.89899e-54	2.55914e-53	1497.11	1608.66	1509.7	734.308	760.648	694.022	ASH2L
ENSG00000129757	-3.77473	4.64925e-70	5.58538e-69	27.3716	19.4048	24.9125	355.939	312.925	304.538	CDKN1C
ENSG00000129810	1.16261	2.22164e-29	1.03821e-28	711.662	643.269	639.753	270.124	345.662	274.717	SGO1
ENSG00000129951	-1.843	1.29132e-56	1.20245e-55	141.618	149.417	164.422	589.007	544.971	504.251	PLPPR3
ENSG00000129988	5.39756	3.53776e-12	9.08361e-12	52.3631	59.1846	47.832	1.95035	0	1.80735	LBP
ENSG00000129991	-1.14197	7.27259e-33	3.75122e-32	318.939	366.751	335.82	796.719	678.806	782.583	TNNI3
ENSG00000130005	1.38945	6.9857e-47	5.06597e-46	654.538	645.21	667.655	261.347	228.194	261.162	GAMT
ENSG00000130021	-1.07219	3.00675e-62	3.12095e-61	837.809	818.883	832.077	1714.36	1799.56	1717.89	PUDP
ENSG00000130045	-3.21376	3.00562e-13	8.14634e-13	1.19007	11.6429	4.9825	56.5602	62.585	53.3168	NXNL2
ENSG00000130052	-1.18367	0.00365434	0.00526282	11.9007	12.6131	15.944	30.2305	41.4024	20.7845	STARD8
ENSG00000130066	-3.31486	0	0	1908.87	2121.91	2043.82	19771.7	19771.1	20959.8	SAT1
ENSG00000130164	2.07297	3.15425e-42	2.05033e-41	3907	3657.8	3616.3	850.354	1060.09	747.339	LDLR
ENSG00000130177	1.01157	1.16436e-30	5.66368e-30	943.725	1022.63	955.643	510.017	418.838	520.517	CDC16
ENSG00000130203	-1.69949	1.70986e-11	4.26421e-11	16.661	37.8394	36.8705	101.418	97.2474	103.019	APOE
ENSG00000130208	1.23985	0.00920469	0.0127636	22.6113	19.4048	20.9265	9.75177	11.5541	5.42205	APOC1
ENSG00000130222	-2.01371	2.98759e-41	1.89553e-40	73.7843	80.5299	79.72	322.783	286.928	337.071	GADD45G
ENSG00000130234	2.93374	1.8932e-255	2.20091e-253	2055.25	2226.7	1971.08	272.074	306.185	241.281	ACE2
ENSG00000130270	-1.17791	4.57177e-08	9.45446e-08	44.0326	43.6608	46.8355	99.468	100.136	104.826	ATP8B3
ENSG00000130294	-4.30668	1.48059e-112	3.4638e-111	34.512	18.4346	34.8775	641.666	525.714	551.242	KIF1A
ENSG00000130304	-1.06694	4.6132e-54	4.05109e-53	916.354	814.031	872.934	1775.8	1915.1	1756.74	SLC27A1
ENSG00000130307	-1.25057	0.0161779	0.0217886	5.95035	11.6429	6.9755	22.4291	25.9968	10.8441	USHBP1
ENSG00000130309	1.57529	4.44689e-239	4.39254e-237	10094.2	10581.4	10161.3	3443.35	3556.75	3349.92	COLGALT1
ENSG00000130347	1.0126	5.09342e-20	1.79517e-19	449.846	554.977	524.159	227.216	273.448	258.451	RTN4IP1
ENSG00000130363	-1.52191	2.90477e-96	5.34711e-95	518.87	481.239	518.18	1472.52	1409.61	1473.89	RSPH3
ENSG00000130475	-1.46104	2.37202e-114	5.6722e-113	778.306	819.853	772.287	2233.15	2099	2196.83	FCHO1
ENSG00000130477	-3.54542	3.39097e-17	1.0876e-16	3.57021	10.6726	3.986	80.9397	75.102	62.3536	UNC13A
ENSG00000130487	-1.43845	3.11872e-06	5.72284e-06	20.2312	32.9882	28.8985	102.394	44.2909	77.716	KLHDC7B
ENSG00000130513	-2.5986	5.83162e-250	6.38647e-248	1651.82	1692.1	1482.79	10422.7	8374.83	10432	GDF15
ENSG00000130517	-2.13033	1.86072e-155	7.70439e-154	385.583	334.733	393.617	1662.68	1548.26	1658.24	PGPEP1
ENSG00000130528	-3.27023	4.2872e-10	9.91468e-10	4.76028	1.94048	5.979	34.1312	48.1423	38.858	HRC
ENSG00000130584	-1.08247	2.38651e-19	8.22705e-19	173.75	163	153.461	348.138	341.81	346.108	ZBTB46
ENSG00000130589	-1.16391	4.46909e-43	2.96234e-42	725.942	570.501	621.816	1515.42	1439.45	1332.92	HELZ2
ENSG00000130612	-1.95859	3.97944e-17	1.27148e-16	32.1319	27.1667	34.8775	118.972	108.802	137.359	CYP2G1P
ENSG00000130638	2.0816	4.31584e-258	5.17661e-256	3764.19	4092.47	3750.83	918.616	932.035	892.831	ATXN10
ENSG00000130653	-3.93877	1.67149e-19	5.78721e-19	5.95035	3.88096	5.979	87.7659	72.2134	80.4271	PNPLA7
ENSG00000130675	-1.41791	5.70182e-21	2.07893e-20	113.057	93.143	80.7165	254.521	260.931	246.703	MNX1
ENSG00000130700	-1.60971	2.16803e-08	4.56598e-08	20.2312	20.375	26.9055	61.4361	65.4735	79.5234	GATA5
ENSG00000130701	1.15179	1.57151e-16	4.88487e-16	317.749	250.322	289.981	121.897	141.538	121.996	RBBP8NL
ENSG00000130702	-1.24771	5.95637e-16	1.81015e-15	3588.06	2742.87	2865.93	8110.54	6497.28	7226.69	LAMA5
ENSG00000130711	-2.29525	0.000343475	0.000541286	3.57021	3.88096	2.9895	19.5035	17.3312	14.4588	PRDM12
ENSG00000130751	-1.69475	6.26756e-07	1.20388e-06	11.9007	22.3155	16.9405	51.6844	42.3652	73.1977	NPAS1
ENSG00000130766	-1.00422	3.13065e-42	2.03586e-41	749.744	870.305	734.42	1571.01	1617.58	1539.86	SESN2
ENSG00000130768	1.68166	2.43546e-42	1.58583e-41	466.507	463.775	436.467	122.872	168.498	134.648	SMPDL3B
ENSG00000130770	1.18032	1.74757e-65	1.91661e-64	1866.03	2157.81	2018.91	894.237	912.778	862.106	ATP5IF1
ENSG00000130775	1.50588	3.76793e-05	6.39613e-05	29.7517	46.5715	43.846	11.7021	16.3684	14.4588	THEMIS2
ENSG00000130779	-1.67674	8.6762e-160	3.85657e-158	1200.78	1045.92	1137.01	3709.57	3469.13	3624.64	CLIP1
ENSG00000130818	-1.46163	7.73078e-48	5.80404e-47	215.403	222.185	232.184	639.716	621.035	586.485	ZNF426
ENSG00000130827	-2.1072	1.00155e-111	2.33228e-110	253.485	209.572	264.072	1030.76	1020.62	1074.47	PLXNA3
ENSG00000130829	-2.78868	1.28158e-12	3.36726e-12	7.14042	9.7024	7.972	63.3865	61.6221	47.8948	DUSP9
ENSG00000130844	-1.54014	1.13803e-29	5.3663e-29	107.106	109.637	107.622	293.528	326.405	323.516	ZNF331
ENSG00000130962	2.04409	2.28125e-115	5.51625e-114	973.477	1040.1	999.489	259.397	242.637	229.533	PRRG1
ENSG00000130985	1.00027	1.18497e-107	2.5992e-106	12327.9	12090.2	12373.5	6141.66	6331.67	5919.97	UBA1
ENSG00000130997	1.39635	0.000213184	0.000341695	47.6028	30.0774	32.8845	14.6276	16.3684	10.8441	POLN
ENSG00000131016	-1.33418	3.64779e-08	7.58466e-08	51.173	28.137	34.8775	101.418	98.2103	84.9454	AKAP12
ENSG00000131044	-4.6455	5.66664e-09	1.23489e-08	2.38014	0.97024	0.9965	34.1312	31.7739	38.858	TTLL9
ENSG00000131069	2.00972	2.32395e-206	1.60374e-204	2467.01	2672.04	2530.11	659.219	620.073	626.247	ACSS2
ENSG00000131153	1.24743	7.21103e-36	4.05282e-35	593.845	553.037	547.078	242.819	240.711	229.533	GINS2
ENSG00000131165	1.23985	1.14681e-95	2.09069e-94	2265.89	2343.13	2261.06	954.698	984.991	969.643	CHMP1A
ENSG00000131174	1.79086	3.46687e-127	9.72073e-126	2149.27	2476.05	2390.6	622.163	727.911	678.66	COX7B
ENSG00000131188	-1.49259	1.46531e-58	1.41865e-57	290.377	289.132	290.978	881.56	791.459	777.16	PRR7
ENSG00000131236	1.21399	4.57708e-176	2.41865e-174	14630.7	14936.8	14716.3	6215.78	6408.7	6464.89	CAP1
ENSG00000131378	-1.84041	0.000804058	0.00122596	9.52056	2.91072	4.9825	22.4291	20.2198	18.0735	RFTN1
ENSG00000131379	-1.09592	0.030615	0.0399348	9.52056	5.82144	9.965	13.6525	19.2569	20.7845	C3orf20
ENSG00000131400	-1.62555	3.61403e-06	6.5901e-06	16.661	18.4346	11.958	40.9574	41.4024	62.3536	NAPSA
ENSG00000131401	-2.03226	0.00206114	0.00303577	9.52056	1.94048	0.9965	17.5532	16.3684	14.4588	NAPSB
ENSG00000131459	-2.16291	1.36782e-11	3.42306e-11	14.2808	19.4048	11.958	75.0886	58.7336	71.3903	GFPT2
ENSG00000131462	1.44936	2.01244e-134	6.36277e-133	3371.47	3368.67	3417.99	1234.57	1317.17	1169.36	TUBG1
ENSG00000131467	1.10778	2.7924e-108	6.16982e-107	5089.93	5227.65	5178.81	2470.12	2316.61	2404.68	PSME3
ENSG00000131471	-1.44562	1.20518e-15	3.62033e-15	55.9333	61.1251	60.7865	164.805	159.832	160.854	AOC3
ENSG00000131480	-1.0899	8.48801e-19	2.86722e-18	191.601	170.762	145.489	363.741	357.216	356.048	AOC2
ENSG00000131495	1.49267	2.0086e-64	2.16519e-63	899.693	1027.48	949.664	332.535	364.918	326.227	NDUFA2
ENSG00000131650	-1.90454	9.52533e-60	9.43852e-59	128.528	136.804	142.499	535.372	497.791	497.021	KREMEN2
ENSG00000131711	-5.50838	8.60409e-180	4.74575e-178	24.9915	24.256	30.8915	1445.21	1058.17	1153.99	MAP1B
ENSG00000131759	-1.40062	1.41591e-151	5.64609e-150	2131.41	1946.3	2090.66	5450.26	5528.66	5297.34	RARA
ENSG00000131778	1.39537	2.04103e-82	3.03604e-81	1361.44	1396.18	1380.15	497.34	550.748	525.035	CHD1L
ENSG00000131791	-1.18129	1.62859e-49	1.27133e-48	465.317	502.584	489.281	1048.31	1084.16	1174.78	PRKAB2
ENSG00000131797	-1.29945	4.62338e-13	1.24263e-12	74.9744	70.8275	67.762	205.762	151.167	168.084	CLUHP3
ENSG00000131848	1.00497	5.19566e-07	1.00309e-06	111.867	146.506	110.611	52.6595	65.4735	65.9683	ZSCAN5A
ENSG00000131914	-4.54496	2.561e-306	4.72004e-304	74.9744	69.8573	70.7515	1633.42	1610.84	1775.72	LIN28A
ENSG00000132002	1.03076	1.30742e-109	2.94472e-108	7129.71	7068.2	6993.44	3413.12	3411.36	3546.02	DNAJB1
ENSG00000132026	-1.2775	0.0140477	0.0190748	7.14042	5.82144	10.9615	26.3298	20.2198	11.7478	RTBDN
ENSG00000132031	-3.35131	2.20047e-18	7.35096e-18	5.95035	6.79168	9.965	73.1382	87.619	73.1977	MATN3
ENSG00000132122	-3.95907	6.83466e-39	4.07947e-38	4.76028	15.5238	11.958	157.003	176.201	183.446	SPATA6
ENSG00000132141	-1.12411	2.00604e-07	3.99069e-07	36.8922	58.2144	54.8075	107.269	100.136	121.996	CCT6B
ENSG00000132199	1.18019	8.40534e-26	3.55527e-25	430.805	403.62	397.603	183.333	179.089	180.735	ENOSF1
ENSG00000132274	1.65871	1.8864e-13	5.15629e-13	110.676	109.637	141.503	39.0071	46.2166	29.8213	TRIM22
ENSG00000132323	1.03074	4.61133e-24	1.85299e-23	493.879	507.435	471.344	234.042	241.674	244.896	ILKAP
ENSG00000132326	-2.38063	9.26803e-107	2.00958e-105	146.379	136.804	140.506	766.489	701.914	734.688	PER2
ENSG00000132334	2.49418	6.65106e-30	3.15894e-29	149.949	179.494	155.454	31.2057	30.8111	24.3992	PTPRE
ENSG00000132357	3.42195	7.46624e-17	2.35617e-16	72.5942	59.1846	70.7515	2.92553	5.77707	9.94042	CARD6
ENSG00000132359	-1.2673	2.18933e-84	3.37625e-83	748.554	736.412	733.424	1827.48	1757.19	1754.03	RAP1GAP2
ENSG00000132386	-1.84153	0.000124558	0.0002032	7.14042	4.8512	9.965	30.2305	23.1083	25.3029	SERPINF1
ENSG00000132423	1.28369	1.57173e-37	9.10099e-37	614.076	710.216	696.553	248.67	298.482	283.754	COQ3
ENSG00000132429	3.71839	2.64872e-09	5.86865e-09	30.9418	42.6906	25.909	1.95035	3.85138	1.80735	POPDC3
ENSG00000132434	1.45026	2.15397e-33	1.12874e-32	395.103	381.304	389.631	130.674	150.204	145.492	LANCL2
ENSG00000132436	1.19972	6.53963e-57	6.11971e-56	1111.53	1165.26	1165.9	502.216	518.974	478.948	FIGNL1
ENSG00000132481	1.06767	8.9795e-39	5.3407e-38	898.503	866.424	873.93	442.73	418.838	397.617	TRIM47
ENSG00000132507	1.10662	4.7727e-106	1.02312e-104	14211.8	15875.1	15010.3	6922.78	7156.83	6866.12	EIF5A
ENSG00000132510	-1.89293	9.96923e-104	2.06957e-102	554.572	436.608	534.124	2060.55	1738.9	1853.44	KDM6B
ENSG00000132530	-1.16965	0.00745354	0.0104379	11.9007	11.6429	8.9685	28.2801	21.1826	23.4955	XAF1
ENSG00000132535	-1.68821	1.63957e-73	2.11243e-72	271.336	281.37	274.037	882.535	826.122	956.088	DLG4
ENSG00000132563	-6.91595	3.50426e-08	7.29073e-08	0	0	0	22.4291	20.2198	27.1102	REEP2
ENSG00000132589	1.54936	1.72815e-140	5.92235e-139	5126.82	5221.83	4883.85	1680.23	1894.88	1630.23	FLOT2
ENSG00000132600	1.13847	3.09925e-32	1.56652e-31	614.076	628.715	597.9	275.975	301.371	259.355	PRMT7
ENSG00000132635	-1.0474	3.60631e-19	1.23532e-18	183.271	174.643	187.342	350.088	395.73	380.447	PCED1A
ENSG00000132646	2.01217	9.59658e-240	9.66888e-238	4574.63	5092.79	4645.68	1140.96	1235.33	1172.97	PCNA
ENSG00000132677	-3.2712	5.3404e-10	1.22789e-09	1.19007	2.91072	7.972	38.0319	41.4024	40.6654	RHBG
ENSG00000132688	-2.15223	4.69064e-47	3.43291e-46	59.5035	83.4406	84.7025	350.088	341.81	328.938	NES
ENSG00000132692	-1.42045	1.31419e-06	2.47555e-06	29.7517	15.5238	32.8845	76.0638	54.8822	76.8124	BCAN
ENSG00000132744	2.80893	6.95204e-06	1.24324e-05	28.5617	19.4048	18.9335	5.85106	1.92569	1.80735	ACY3
ENSG00000132746	1.55819	2.54298e-202	1.67825e-200	7365.34	7013.86	7020.34	2491.58	2462.96	2312.5	ALDH3B2
ENSG00000132773	1.19823	3.32208e-29	1.54482e-28	459.367	473.477	449.421	196.01	199.309	206.942	TOE1
ENSG00000132840	1.11661	1.08264e-26	4.68957e-26	516.49	518.108	494.264	213.564	233.971	256.644	BHMT2
ENSG00000132846	-1.60973	1.90992e-09	4.2611e-09	23.8014	26.1965	24.9125	81.9148	72.2134	75.005	ZBED3
ENSG00000132950	-1.68145	7.88522e-45	5.44898e-44	163.04	142.625	138.513	478.812	437.132	503.347	ZMYM5
ENSG00000132963	1.88558	1.3569e-240	1.3763e-238	4872.15	5379.98	5163.86	1348.67	1420.2	1404.31	POMP
ENSG00000132967	2.25896	1.42605e-84	2.20142e-83	636.687	717.007	675.627	114.096	156.944	152.721	HMGB1P5
ENSG00000132970	-3.14935	6.37192e-106	1.36208e-104	69.024	79.5597	58.7935	690.425	588.299	563.893	WASF3
ENSG00000133019	1.3074	9.22814e-07	1.7545e-06	67.834	63.0656	72.7445	25.3546	27.9225	28.9176	CHRM3
ENSG00000133104	-3.03491	1.56725e-08	3.3304e-08	2.38014	2.91072	6.9755	36.0815	32.7368	33.436	SPART
ENSG00000133106	2.87639	5.48631e-10	1.26048e-09	35.7021	41.7203	46.8355	2.92553	4.81423	9.03675	EPSTI1
ENSG00000133119	1.23701	1.67098e-102	3.42189e-101	2939.47	3175.6	3061.25	1327.22	1289.25	1278.7	RFC3
ENSG00000133121	1.0726	5.80629e-41	3.65932e-40	1091.29	1097.34	1062.27	540.248	543.045	463.585	STARD13
ENSG00000133124	-5.23115	6.35553e-14	1.77872e-13	0	0.97024	3.986	67.2872	73.1763	55.1242	IRS4
ENSG00000133134	-3.7566	2.58084e-94	4.58873e-93	32.1319	44.631	27.902	480.762	420.764	520.517	BEX2
ENSG00000133135	-6.44946	1.60151e-07	3.20239e-07	0	0.97024	0	34.1312	31.7739	32.5323	RNF128
ENSG00000133317	3.23568	4.855e-15	1.42528e-14	60.6936	62.0954	55.804	8.77659	5.77707	4.51837	LGALS12
ENSG00000133321	1.67682	1.28268e-151	5.12835e-150	2946.61	3298.82	3094.13	928.368	982.103	1011.21	RARRES3
ENSG00000133392	-1.27098	0.0203821	0.0271948	14.2808	5.82144	2.9895	19.5035	21.1826	13.5551	MYH11
ENSG00000133424	-1.58223	7.7965e-14	2.17276e-13	41.6524	38.8096	44.8425	123.847	135.761	115.67	LARGE1
ENSG00000133488	-5.42879	1.95733e-12	5.09667e-12	0	1.94048	1.993	52.6595	57.7707	68.6793	SEC14L4
ENSG00000133519	-4.73168	6.18842e-15	1.80831e-14	1.19007	1.94048	3.986	68.2624	74.1391	51.5095	ZDHHC8P1
ENSG00000133624	-1.52819	8.87816e-08	1.80271e-07	16.661	21.3453	38.8635	70.2127	76.0648	77.716	ZNF767P
ENSG00000133639	-1.45789	2.29701e-145	8.42588e-144	1135.33	1145.85	1121.06	3192.73	3108.07	3046.29	BTG1
ENSG00000133640	-6.9894	2.39844e-08	5.04069e-08	0	0	0	21.4539	21.1826	30.7249	LRRIQ1
ENSG00000133704	1.0388	2.375e-60	2.38178e-59	2738.35	2569.2	2652.68	1323.31	1360.5	1191.04	IPO8
ENSG00000133731	1.18669	1.86062e-18	6.23492e-18	270.146	285.251	267.062	113.12	129.984	118.381	IMPA1
ENSG00000133740	-2.50999	2.48512e-130	7.39322e-129	138.048	183.375	172.394	916.666	936.849	976.873	E2F5
ENSG00000133805	-1.86237	9.44637e-23	3.64749e-22	40.4624	46.5715	63.776	187.234	187.755	177.12	AMPD3
ENSG00000133812	-1.29773	1.2621e-79	1.8114e-78	1147.23	964.419	992.514	2627.13	2462	2527.58	SBF2
ENSG00000133935	1.28338	1.16594e-98	2.23331e-97	2268.27	2399.4	2280.99	969.326	953.217	933.496	ERG28
ENSG00000133983	1.22876	2.74798e-48	2.08276e-47	1050.83	1257.43	1141.99	465.159	517.048	491.599	COX16
ENSG00000134001	1.04991	1.88013e-95	3.407e-94	5783.74	6283.27	6085.62	2884.57	2936.68	2948.69	EIF2S1
ENSG00000134013	2.98394	9.90595e-130	2.90696e-128	667.629	679.168	651.711	78.0141	90.5075	84.0418	LOXL2
ENSG00000134030	-1.29039	1.41708e-35	7.9056e-35	241.584	234.798	239.16	626.063	530.528	592.811	CTIF
ENSG00000134057	1.66012	1.40133e-199	8.93597e-198	5182.75	5421.7	5158.88	1632.45	1757.19	1599.5	CCNB1
ENSG00000134058	-1.31608	2.84309e-67	3.24039e-66	578.374	676.257	604.875	1484.22	1632.99	1520.89	CDK7
ENSG00000134107	1.42348	2.73383e-68	3.17818e-67	1260.28	1200.19	1082.2	436.879	436.169	446.415	BHLHE40
ENSG00000134198	3.65203	9.0081e-61	9.10631e-60	260.625	265.846	246.135	19.5035	17.3312	24.3992	TSPAN2
ENSG00000134202	1.87277	1.97201e-224	1.61973e-222	17453.6	19978.2	18280.8	4831.02	5391.94	4991	GSTM3
ENSG00000134240	-2.30086	4.89534e-24	1.96294e-23	21.4213	36.8691	44.8425	149.202	207.975	158.143	HMGCS2
ENSG00000134245	-1.93279	2.98702e-08	6.23779e-08	14.2808	11.6429	14.9475	59.4858	52.9565	43.3764	WNT2B
ENSG00000134247	1.57487	4.49426e-163	2.07712e-161	5139.91	4889.04	4924.7	1678.28	1780.3	1561.55	PTGFRN
ENSG00000134248	1.01127	1.78656e-45	1.25001e-44	1732.74	2017.13	1834.56	879.609	965.734	927.171	LAMTOR5
ENSG00000134250	1.11604	1.3011e-17	4.23328e-17	6559.66	5242.21	5328.28	2907.98	2525.54	2468.84	NOTCH2
ENSG00000134253	1.2	6.22353e-14	1.7434e-13	184.461	200.84	216.24	81.9148	99.1731	81.3307	TRIM45
ENSG00000134258	3.30573	0	0	2054.06	2249.99	2110.59	217.464	211.826	219.593	VTCN1
ENSG00000134259	4.57316	1.13663e-06	2.14912e-06	27.3716	20.375	19.93	0	0.962846	1.80735	NGF
ENSG00000134262	1.14248	7.24833e-13	1.92995e-12	185.651	220.244	224.212	85.8155	88.5818	111.152	AP4B1
ENSG00000134278	-2.06333	5.30742e-162	2.41599e-160	812.818	800.448	795.207	3660.81	2949.2	3453.85	SPIRE1
ENSG00000134291	1.493	3.74111e-129	1.08313e-127	4236.65	4746.41	4466.31	1500.8	1587.73	1689.87	TMEM106C
ENSG00000134297	2.19068	1.05181e-10	2.51917e-10	54.7432	65.0061	52.8145	13.6525	11.5541	12.6514	PLEKHA8P1
ENSG00000134308	1.13936	1.32076e-101	2.66142e-100	15278.1	16783.2	15993.8	6985.19	7716.24	7116.44	YWHAQ
ENSG00000134333	1.60337	1.78975e-195	1.1177e-193	34897.6	38758.2	36329.4	11510	12799.1	11889.7	LDHA
ENSG00000134339	5.76702	3.17135e-89	5.22099e-88	487.929	539.453	466.362	7.80141	11.5541	8.13307	SAA2
ENSG00000134369	-1.22504	1.45049e-19	5.03244e-19	215.403	142.625	176.38	456.383	362.03	423.824	NAV1
ENSG00000134375	1.26582	8.25537e-99	1.58329e-97	3596.39	3992.54	3791.68	1493.97	1603.14	1636.56	TIMM17A
ENSG00000134463	-2.33424	1.04549e-17	3.41264e-17	17.851	17.4643	26.9055	101.418	91.4703	121.996	ECHDC3
ENSG00000134533	-1.92141	3.86052e-112	9.0037e-111	276.096	290.102	279.02	1051.24	1096.68	1056.4	RERG
ENSG00000134602	-1.15947	2.75427e-97	5.16442e-96	1633.97	1672.69	1564.5	3575	3748.36	3557.77	STK26
ENSG00000134668	-1.41332	1.66072e-14	4.77429e-14	54.7432	71.7978	59.79	183.333	166.572	149.106	SPOCD1
ENSG00000134690	1.92941	1.56181e-154	6.41405e-153	1812.48	1846.37	1857.48	463.209	528.602	457.26	CDCA8
ENSG00000134716	1.36882	1.90371e-13	5.20268e-13	143.998	150.387	173.391	59.4858	51.9937	69.583	CYP2J2
ENSG00000134748	1.15408	1.91145e-83	2.90329e-82	2431.31	2577.93	2504.2	1082.45	1145.79	1148.57	PRPF38A
ENSG00000134755	1.59808	3.12227e-73	3.98875e-72	1059.16	974.121	1097.15	365.691	358.179	310.864	DSC2
ENSG00000134762	2.31842	9.8468e-10	2.22943e-09	48.7929	59.1846	47.832	6.82624	17.3312	7.2294	DSC3
ENSG00000134780	-1.39862	3.09673e-08	6.45886e-08	34.512	32.9882	25.909	89.7162	80.879	75.005	DAGLA
ENSG00000134824	-1.34875	7.90761e-26	3.34943e-25	166.61	168.822	167.412	438.829	485.274	357.855	FADS2
ENSG00000134830	-4.4149	1.55984e-14	4.48684e-14	15.4709	6.79168	1.993	149.202	197.383	158.143	C5AR2
ENSG00000134851	1.41129	8.68324e-151	3.44435e-149	4884.05	5181.08	4763.27	1827.48	1894.88	1853.44	TMEM165
ENSG00000134871	1.21818	7.86915e-05	0.000130388	46.4127	44.631	64.7725	18.5284	24.0711	24.3992	COL4A2
ENSG00000134905	1.12854	9.9583e-26	4.20156e-25	453.417	445.34	456.397	194.06	221.454	204.231	CARS2
ENSG00000134986	1.47902	3.3234e-16	1.01859e-15	172.56	213.453	167.412	58.5106	79.9162	60.5462	NREP
ENSG00000134996	1.35042	5.03905e-54	4.42248e-53	830.669	934.341	899.839	367.642	345.662	333.456	OSTF1
ENSG00000135045	2.37953	1.09235e-106	2.36515e-105	704.521	718.948	720.469	122.872	136.724	151.817	C9orf40
ENSG00000135047	-2.2339	4.78277e-295	8.03134e-293	1773.2	2080.19	1819.61	8915.06	8580.88	9212.97	CTSL
ENSG00000135048	1.7068	1.75183e-95	3.18597e-94	1382.86	1208.92	1297.44	423.227	391.878	375.929	TMEM2
ENSG00000135052	1.7136	5.47386e-229	4.8378e-227	39881.6	39994.3	40638.3	11901.1	13286.3	11558.9	GOLM1
ENSG00000135070	1.04827	9.83801e-35	5.35509e-34	909.213	900.383	935.713	393.971	478.534	454.549	ISCA1
ENSG00000135074	1.33677	5.87333e-21	2.13991e-20	267.766	289.132	246.135	113.12	100.136	104.826	ADAM19
ENSG00000135090	-1.1801	8.95385e-80	1.28753e-78	1390	1500.96	1412.04	3416.04	3032	3307.45	TAOK3
ENSG00000135093	-1.20219	1.83307e-26	7.8859e-26	254.675	202.78	271.048	573.404	508.382	591.003	USP30
ENSG00000135097	-1.27761	3.08617e-16	9.47995e-16	85.685	86.3514	97.657	238.918	213.752	202.423	MSI1
ENSG00000135114	1.03096	4.14474e-41	2.6231e-40	1055.59	1109.95	1057.29	494.415	550.748	532.265	OASL
ENSG00000135116	-3.93671	1.37316e-09	3.08634e-09	1.19007	2.91072	2.9895	43.8829	24.0711	43.3764	HRK
ENSG00000135119	1.01615	1.69502e-10	4.00763e-10	190.411	206.661	169.405	89.7162	99.1731	91.2712	RNFT2
ENSG00000135144	-2.84076	5.00929e-13	1.34325e-12	5.95035	7.76192	10.9615	50.7092	70.2877	57.8352	DTX1
ENSG00000135205	-1.65138	4.54988e-06	8.24984e-06	14.2808	15.5238	11.958	36.0815	44.2909	50.6058	CCDC146
ENSG00000135245	-1.49412	2.92224e-92	5.03579e-91	690.24	758.728	725.452	2081.03	1872.73	2176.95	HILPDA
ENSG00000135272	1.23053	1.26474e-71	1.57836e-70	1604.21	1641.65	1639.24	652.393	736.577	693.119	MDFIC
ENSG00000135299	-1.1442	0.00987106	0.0136401	9.52056	9.7024	11.958	23.4042	23.1083	22.5919	ANKRD6
ENSG00000135318	1.82762	5.27551e-255	6.04006e-253	5775.41	5515.81	5336.26	1547.61	1588.7	1547.09	NT5E
ENSG00000135365	-1.93274	1.09085e-181	6.12864e-180	595.035	545.275	560.033	2166.84	2122.11	2192.32	PHF21A
ENSG00000135404	1.09948	3.52652e-107	7.67958e-106	17182.2	18686.8	17154.7	7945.74	8357.5	8443.04	CD63
ENSG00000135406	-3.09399	8.84609e-13	2.34258e-12	9.52056	9.7024	0.9965	49.734	58.7336	61.4499	PRPH
ENSG00000135407	-1.60859	4.18787e-13	1.12778e-12	33.3219	37.8394	41.853	104.344	123.244	118.381	AVIL
ENSG00000135423	-2.68102	1.64217e-05	2.86122e-05	3.57021	4.8512	1.993	14.6276	25.034	27.1102	GLS2
ENSG00000135439	-1.82457	1.16663e-12	3.07166e-12	22.6113	28.137	33.881	121.897	96.2846	84.0418	AGAP2
ENSG00000135441	1.18821	1.48738e-25	6.2493e-25	431.995	534.602	470.348	194.06	222.417	215.075	BLOC1S1
ENSG00000135451	1.57522	4.598e-71	5.668e-70	856.85	839.258	856.99	279.876	304.259	272.91	TROAP
ENSG00000135476	1.00466	3.57151e-29	1.65877e-28	1723.22	1502.9	1536.6	720.656	929.146	722.94	ESPL1
ENSG00000135477	1.29871	4.99252e-13	1.33899e-12	146.379	150.387	177.377	64.3617	63.5478	65.0646	KRT87P
ENSG00000135503	-1.04864	5.22004e-66	5.79226e-65	1132.95	1048.83	1065.26	2282.89	2247.28	2180.57	ACVR1B
ENSG00000135519	-8.00463	2.31519e-11	5.73222e-11	0	0.97024	0	100.443	85.6933	103.019	KCNH3
ENSG00000135540	-1.5593	7.81238e-78	1.07629e-76	431.995	385.185	424.509	1156.56	1313.32	1184.72	NHSL1
ENSG00000135547	-7.52784	8.97584e-10	2.0362e-09	0	0	0	30.2305	37.551	38.858	HEY2
ENSG00000135617	1.51074	1.36551e-23	5.37981e-23	274.906	260.995	262.079	104.344	73.1763	102.115	PRADC1
ENSG00000135624	1.36542	2.37148e-166	1.15988e-164	13118.1	14411	13566.3	5213.29	5467.04	5272.04	CCT7
ENSG00000135636	2.38479	2.12285e-31	1.04948e-30	177.32	189.197	162.429	34.1312	35.6253	31.6286	DYSF
ENSG00000135678	-1.35814	1.355e-40	8.45855e-40	248.725	228.977	212.254	601.684	566.153	596.425	CPM
ENSG00000135722	-1.21146	1.86398e-05	3.23276e-05	27.3716	19.4048	42.8495	66.312	63.5478	77.716	FBXL8
ENSG00000135723	1.21122	8.49696e-57	7.93172e-56	1307.89	1206.98	1222.71	506.117	570.967	535.879	FHOD1
ENSG00000135740	-1.36182	4.11557e-06	7.48208e-06	27.3716	24.256	16.9405	59.4858	57.7707	57.8352	SLC9A5
ENSG00000135749	-1.61187	1.07839e-51	8.92051e-51	295.137	209.572	270.051	814.272	733.688	809.693	PCNX2
ENSG00000135828	1.74888	2.345e-26	1.00653e-25	265.386	241.59	225.209	57.5354	86.6561	73.1977	RNASEL
ENSG00000135829	2.06796	0	0	10050.1	10210.8	9822.5	2464.27	2415.78	2296.24	DHX9
ENSG00000135838	2.34545	3.63474e-20	1.28676e-19	113.057	107.697	106.625	25.3546	18.2941	20.7845	NPL
ENSG00000135842	-4.00927	1.46169e-35	8.14849e-35	44.0326	34.9286	23.916	631.914	400.544	614.499	FAM129A
ENSG00000135862	1.61907	4.70758e-189	2.81208e-187	6788.16	6468.59	6344.71	2262.41	2071.08	2047.73	LAMC1
ENSG00000135912	-1.55293	4.97791e-85	7.72394e-84	412.954	371.602	403.582	1185.81	1147.71	1147.67	TTLL4
ENSG00000135913	-1.86192	9.08016e-89	1.48195e-87	307.038	258.084	254.107	1048.31	952.254	966.029	USP37
ENSG00000135919	-1.16066	0.000859341	0.00130669	15.4709	21.3453	17.937	51.6844	30.8111	40.6654	SERPINE2
ENSG00000135924	-1.42276	1.23236e-71	1.53923e-70	404.624	419.144	386.642	1056.12	1091.87	1097.06	DNAJB2
ENSG00000135926	-1.78482	5.40681e-307	1.0088e-304	2759.77	2821.46	2801.16	9751.77	9309.75	9826.56	TMBIM1
ENSG00000135929	-2.33644	0.000151825	0.000245931	2.38014	2.91072	6.9755	17.5532	13.4798	31.6286	CYP27A1
ENSG00000135930	1.1223	7.68845e-67	8.69727e-66	1952.9	2195.65	2075.71	949.822	958.994	952.473	EIF4E2
ENSG00000135931	-1.02268	2.54816e-24	1.033e-23	276.096	263.905	261.083	503.191	555.562	566.604	ARMC9
ENSG00000135976	-1.54626	2.04019e-05	3.52583e-05	20.2312	15.5238	9.965	53.6347	44.2909	34.3396	ANKRD36
ENSG00000136002	2.7116	3.84698e-32	1.94121e-31	168.99	142.625	197.307	29.2553	25.9968	22.5919	ARHGEF4
ENSG00000136010	-3.31693	0	0	455.797	468.626	498.25	4919.77	4431.02	4841.89	ALDH1L2
ENSG00000136040	-1.07302	0.00967491	0.0133751	9.52056	13.5834	13.951	24.3794	29.8482	24.3992	PLXNC1
ENSG00000136059	2.1485	0.000104894	0.000171881	22.6113	19.4048	20.9265	2.92553	5.77707	5.42205	VILL
ENSG00000136068	-1.03689	1.1956e-50	9.61125e-50	6533.48	5505.14	5620.26	12592.5	12705.7	10922.7	FLNB
ENSG00000136098	-2.07474	5.14247e-15	1.50704e-14	27.3716	23.2858	18.9335	108.245	98.2103	84.9454	NEK3
ENSG00000136100	1.05729	2.75865e-25	1.15202e-24	577.184	585.055	607.865	248.67	282.114	318.997	VPS36
ENSG00000136104	1.01054	7.91839e-13	2.10244e-12	322.509	342.495	359.736	179.432	204.123	126.514	RNASEH2B
ENSG00000136108	1.42785	3.79174e-94	6.71013e-93	2246.85	2270.36	2211.23	816.223	919.518	766.316	CKAP2
ENSG00000136111	-1.23773	4.95415e-53	4.23006e-52	523.631	438.548	501.239	1184.84	1136.16	1123.27	TBC1D4
ENSG00000136141	1.24864	4.169e-37	2.39476e-36	575.994	563.709	563.022	235.993	245.526	234.955	LRCH1
ENSG00000136143	1.26917	1.01335e-61	1.04253e-60	1400.71	1594.1	1508.7	589.982	606.593	672.334	SUCLA2
ENSG00000136146	1.23903	6.65721e-49	5.12795e-48	852.09	938.222	860.976	373.493	375.51	375.025	MED4
ENSG00000136147	1.9786	1.42531e-18	4.78577e-18	122.577	123.22	133.531	27.3049	28.8854	39.7617	PHF11
ENSG00000136155	4.46604	2.8882e-28	1.30961e-27	110.676	135.834	107.622	3.90071	1.92569	9.94042	SCEL
ENSG00000136156	1.09824	5.15338e-78	7.13215e-77	3139.4	3315.31	3478.78	1559.31	1586.77	1496.49	ITM2B
ENSG00000136158	-1.46021	5.53491e-40	3.39899e-39	190.411	180.465	191.328	557.801	500.68	487.984	SPRY2
ENSG00000136159	1.94343	3.13816e-99	6.0571e-98	1105.57	1221.53	1044.33	284.752	320.628	272.006	NUDT15
ENSG00000136161	2.9137	2.94166e-05	5.03366e-05	19.0411	15.5238	22.9195	5.85106	1.92569	0	RCBTB2
ENSG00000136193	-1.08636	1.18412e-90	1.97741e-89	3901.05	3527.79	3827.56	8075.44	8198.63	7619.79	SCRN1
ENSG00000136205	2.46629	7.88802e-236	7.54504e-234	5336.27	4395.19	4594.86	936.17	828.047	827.766	TNS3
ENSG00000136235	1.80479	5.58294e-14	1.56743e-13	107.106	111.578	92.6745	35.1064	28.8854	25.3029	GPNMB
ENSG00000136274	5.03281	6.72788e-06	1.20458e-05	23.8014	14.5536	23.916	0.975177	0.962846	0	NACAD
ENSG00000136327	-1.52124	4.8968e-22	1.8557e-21	73.7843	80.5299	93.671	253.546	217.603	243.089	NKX2-8
ENSG00000136352	1.50275	4.71272e-11	1.15006e-10	89.2552	118.369	125.559	37.0567	33.6996	46.9911	NKX2-1
ENSG00000136379	-1.42098	9.98507e-156	4.18018e-154	1564.94	1571.79	1510.69	4070.39	4259.63	4112.62	ABHD17C
ENSG00000136383	1.80065	1.63637e-43	1.09718e-42	433.185	362.87	401.589	114.096	105.913	122.9	ALPK3
ENSG00000136450	2.02111	0	0	8211.48	8704.99	8623.71	2149.29	1985.39	2157.98	SRSF1
ENSG00000136457	-1.80246	1.24319e-06	2.34531e-06	13.0908	9.7024	14.9475	45.8333	35.6253	49.7021	CHAD
ENSG00000136527	1.08287	6.16917e-94	1.08792e-92	4612.71	4666.85	4720.42	2093.7	2291.57	2223.94	TRA2B
ENSG00000136603	-1.08169	4.11362e-101	8.21257e-100	1985.04	1942.42	1972.07	4120.12	4231.71	4132.51	SKIL
ENSG00000136689	1.50394	9.87155e-05	0.000162091	35.7021	35.8989	37.867	11.7021	7.70276	18.9772	IL1RN
ENSG00000136695	-1.20462	0.00271149	0.003949	9.52056	17.4643	11.958	32.1808	25.034	33.436	IL36RN
ENSG00000136717	1.77177	5.15164e-08	1.06144e-07	53.5531	55.3037	52.8145	13.6525	20.2198	13.5551	BIN1
ENSG00000136720	1.51265	2.18744e-91	3.70199e-90	1491.16	1428.19	1408.05	467.11	529.565	518.709	HS6ST1
ENSG00000136731	1.09818	1.32343e-59	1.30982e-58	3604.72	3349.27	3284.46	1756.29	1555	1471.18	UGGT1
ENSG00000136783	1.43712	1.20207e-21	4.49009e-21	296.327	297.864	241.153	85.8155	115.541	106.634	NIPSNAP3A
ENSG00000136810	1.329	2.39735e-120	6.22528e-119	7606.93	8695.29	8075.63	3199.55	3362.26	3144.79	TXN
ENSG00000136826	-1.44456	1.14506e-131	3.46105e-130	1036.55	1060.47	1015.43	2917.73	2801.88	2753.5	KLF4
ENSG00000136828	-1.00796	2.59817e-31	1.28153e-30	392.723	374.513	374.684	804.521	755.834	734.688	RALGPS1
ENSG00000136840	1.00653	9.03171e-29	4.14253e-28	678.34	677.227	632.777	316.932	334.107	337.974	ST6GALNAC4
ENSG00000136842	2.17993	1.2318e-09	2.77481e-09	46.4127	60.1549	55.804	6.82624	17.3312	11.7478	TMOD1
ENSG00000136867	1.52751	0.00013525	0.000219978	32.1319	28.137	37.867	8.77659	13.4798	11.7478	SLC31A2
ENSG00000136883	-3.53618	1.45104e-49	1.13743e-48	16.661	20.375	19.93	210.638	233.009	221.4	KIF12
ENSG00000136895	-1.18081	1.50221e-06	2.81848e-06	33.3219	39.7798	31.888	76.0638	86.6561	75.9087	GARNL3
ENSG00000136928	-7.68593	3.25484e-10	7.57124e-10	0	0	0	38.0319	38.5138	42.4727	GABBR2
ENSG00000136930	1.14768	5.55864e-101	1.10536e-99	4784.08	5029.72	4726.4	2117.11	2287.72	2158.88	PSMB7
ENSG00000136937	1.41037	1.01917e-110	2.3444e-109	2815.7	2790.41	2825.08	1084.4	968.623	1117.85	NCBP1
ENSG00000136982	1.17779	1.34448e-28	6.1387e-28	493.879	500.644	489.281	203.812	242.637	209.653	DSCC1
ENSG00000136997	-1.49375	5.22439e-177	2.82997e-175	2789.52	2927.21	2628.77	7790.69	8038.8	7674.91	MYC
ENSG00000137100	1.0111	1.36245e-26	5.88137e-26	678.34	743.204	749.368	314.982	377.435	384.966	DCTN3
ENSG00000137135	1.10362	5.4434e-22	2.0582e-21	376.062	442.429	425.505	184.308	203.16	192.483	ARHGEF39
ENSG00000137168	1.02219	1.08672e-55	9.89967e-55	2196.87	2471.2	2251.09	1090.25	1162.15	1155.8	PPIL1
ENSG00000137193	-1.70509	2.32865e-179	1.27974e-177	1266.23	1155.56	1123.06	3923.14	3881.23	3738.5	PIM1
ENSG00000137210	1.34321	6.52687e-63	6.85004e-62	1144.85	1254.52	1142.99	441.755	454.463	499.732	TMEM14B
ENSG00000137218	-1.36492	2.8058e-23	1.09798e-22	130.908	113.518	111.608	303.28	281.151	328.938	FRS3
ENSG00000137261	-1.23077	1.25985e-28	5.76273e-28	209.452	199.869	186.345	477.837	432.318	485.273	KIAA0319
ENSG00000137270	-1.22386	0.000257618	0.000410131	17.851	20.375	15.944	41.9326	39.4767	45.1837	GCM1
ENSG00000137285	-4.16062	1.14613e-16	3.58994e-16	1.19007	6.79168	2.9895	69.2375	64.5107	70.4866	TUBB2B
ENSG00000137288	1.03028	2.42673e-41	1.54227e-40	1191.26	1346.69	1194.8	593.883	604.667	629.861	UQCC2
ENSG00000137310	2.79941	7.90189e-144	2.84336e-142	810.437	835.377	854	104.344	123.244	131.033	TCF19
ENSG00000137331	1.63385	9.64728e-97	1.78895e-95	2333.73	2493.52	2079.7	797.694	678.806	749.147	IER3
ENSG00000137364	1.06573	1.50607e-45	1.05719e-44	1071.06	1104.13	1041.34	521.719	505.494	509.673	TPMT
ENSG00000137413	-1.00311	3.96014e-53	3.38899e-52	1207.92	1095.4	1178.86	2408.69	2387.86	2178.76	TAF8
ENSG00000137414	-1.3082	7.46275e-66	8.22645e-65	476.028	473.477	457.393	1137.06	1203.56	1142.25	FAM8A1
ENSG00000137434	1.16818	0.0139035	0.0188859	20.2312	14.5536	28.8985	8.77659	8.66561	10.8441	C6orf52
ENSG00000137440	6.4639	4.67046e-70	5.60641e-69	449.846	496.763	472.341	6.82624	4.81423	4.51837	FGFBP1
ENSG00000137474	-1.00208	8.19881e-05	0.000135642	36.8922	39.7798	27.902	71.1879	70.2877	67.7756	MYO7A
ENSG00000137494	-1.33051	8.2827e-36	4.64994e-35	191.601	206.661	196.31	497.34	487.2	512.384	ANKRD42
ENSG00000137496	-1.64729	1.51831e-09	3.40498e-09	30.9418	19.4048	27.902	69.2375	95.3217	78.6197	IL18BP
ENSG00000137497	-1.43073	1.49888e-126	4.17176e-125	2442.02	2153.93	2421.49	6350.35	6572.38	5985.94	NUMA1
ENSG00000137507	-2.3178	1.12769e-80	1.64823e-79	120.197	113.518	109.615	602.659	581.559	525.035	LRRC32
ENSG00000137561	2.70397	6.28107e-49	4.84315e-48	249.915	242.56	272.044	45.8333	32.7368	38.858	TTPA
ENSG00000137563	1.36423	6.06106e-120	1.56582e-118	3968.88	4280.7	4111.56	1496.9	1651.28	1653.73	GGH
ENSG00000137573	-12.5509	1.3366e-34	7.24795e-34	1.19007	0	0.9965	3883.15	4788.23	3856.88	SULF1
ENSG00000137648	-1.3132	4.29949e-16	1.31216e-15	76.1645	90.2323	80.7165	222.34	204.123	189.772	TMPRSS4
ENSG00000137691	-8.41248	3.26258e-12	8.39418e-12	0	0	0	55.5851	62.585	78.6197	C11orf70
ENSG00000137699	1.4826	7.06288e-15	2.05945e-14	201.122	148.447	171.398	49.734	59.6964	75.9087	TRIM29
ENSG00000137709	-1.5555	3.52256e-17	1.12885e-16	85.685	77.6192	45.839	198.936	220.492	191.579	POU2F3
ENSG00000137713	2.05056	1.45179e-186	8.37437e-185	2537.23	2448.89	2405.55	609.485	535.342	637.995	PPP2R1B
ENSG00000137726	-1.49749	0.000171277	0.000276403	8.33049	12.6131	15.944	33.156	44.2909	28.0139	FXYD6
ENSG00000137727	-6.80629	7.55281e-08	1.5398e-07	0	0	0	29.2553	20.2198	15.3625	ARHGAP20
ENSG00000137747	1.02891	4.95968e-79	7.0249e-78	2876.4	2857.36	2910.78	1399.38	1396.13	1440.46	TMPRSS13
ENSG00000137752	4.95474	1.71885e-55	1.55831e-54	227.303	275.548	258.093	5.85106	7.70276	10.8441	CASP1
ENSG00000137764	-1.13983	3.46166e-47	2.54332e-46	456.987	432.727	440.453	1001.51	964.771	962.414	MAP2K5
ENSG00000137767	1.97487	1.35976e-227	1.18787e-225	4942.36	5655.53	5137.95	1319.41	1376.87	1308.52	SQOR
ENSG00000137801	1.49125	1.41926e-125	3.91409e-124	12469.5	10374.8	11350.1	4165.95	4114.24	3881.28	THBS1
ENSG00000137804	1.24989	1.84484e-102	3.7677e-101	4022.44	4094.41	3954.11	1654.87	1818.82	1603.12	NUSAP1
ENSG00000137806	1.17002	1.68055e-31	8.34093e-31	593.845	666.555	690.574	275.975	320.628	272.006	NDUFAF1
ENSG00000137812	1.30212	8.78289e-56	8.02029e-55	1032.98	990.615	1110.1	448.581	422.689	400.328	KNL1
ENSG00000137817	-1.72406	1.523e-73	1.96392e-72	276.096	254.203	260.086	864.006	805.902	936.207	PARP6
ENSG00000137831	-1.1526	3.1238e-58	3.00701e-57	621.216	610.281	680.609	1399.38	1451.97	1401.6	UACA
ENSG00000137842	1.35367	9.12182e-53	7.74483e-52	909.213	910.085	845.032	319.858	341.81	379.543	TMEM62
ENSG00000137877	-1.13651	0.0235109	0.0311039	4.76028	7.76192	12.9545	17.5532	21.1826	18.0735	SPTBN5
ENSG00000137880	3.31074	6.32915e-43	4.18061e-42	184.461	183.375	205.279	27.3049	14.4427	16.2661	GCHFR
ENSG00000137965	1.63615	1.29415e-18	4.35116e-18	155.899	169.792	159.44	57.5354	49.1051	49.7021	IFI44
ENSG00000137975	1.91157	3.45101e-77	4.72848e-76	893.742	766.49	832.077	202.837	252.266	206.942	CLCA2
ENSG00000137996	1.13751	8.40897e-53	7.15165e-52	1251.95	1316.62	1330.33	608.51	546.896	617.21	RTCA
ENSG00000138074	1.91084	7.56607e-258	9.00362e-256	3943.89	3929.47	3778.73	1041.49	1036.02	1021.15	SLC5A6
ENSG00000138083	1.57627	0.000652045	0.00100115	27.3716	25.2262	20.9265	6.82624	9.62846	8.13307	SIX3
ENSG00000138092	1.21864	1.81049e-35	1.00706e-34	779.496	634.537	704.525	313.032	301.371	294.598	CENPO
ENSG00000138100	3.99227	7.24384e-11	1.74854e-10	28.5617	53.3632	37.867	2.92553	1.92569	2.71102	TRIM54
ENSG00000138107	1.10883	7.12513e-66	7.8715e-65	2370.62	2273.27	2282.98	1021.01	1159.27	1031.09	ACTR1A
ENSG00000138134	1.42416	2.09546e-09	4.6647e-09	79.7347	91.2026	107.622	36.0815	33.6996	34.3396	STAMBPL1
ENSG00000138160	1.10891	1.55861e-62	1.6245e-61	1963.61	1944.36	1921.25	903.014	963.808	836.803	KIF11
ENSG00000138161	-1.44069	0.000871054	0.00132357	10.7106	4.8512	17.937	28.2801	31.7739	30.7249	CUZD1
ENSG00000138180	1.23934	1.11201e-64	1.203e-63	1437.6	1618.36	1525.64	630.939	681.695	629.861	CEP55
ENSG00000138182	1.16883	2.03213e-48	1.54407e-47	1282.9	1298.18	1259.58	596.808	612.37	500.636	KIF20B
ENSG00000138190	1.06945	5.88374e-24	2.35116e-23	470.078	449.221	497.253	221.365	238.786	215.075	EXOC6
ENSG00000138193	-1.19922	1.44988e-16	4.5133e-16	129.718	113.518	111.608	267.198	306.185	239.474	PLCE1
ENSG00000138271	-1.3418	2.89991e-18	9.65339e-18	89.2552	85.3811	86.6955	215.514	213.752	232.244	GPR87
ENSG00000138346	1.24176	1.91777e-27	8.49699e-27	397.483	395.858	403.582	160.904	176.201	168.987	DNA2
ENSG00000138363	-1.51684	1.37599e-181	7.67355e-180	1491.16	1509.69	1473.82	4355.14	4177.79	4272.58	ATIC
ENSG00000138375	-1.78384	3.35924e-87	5.3384e-86	260.625	271.667	254.107	887.411	881.967	938.918	SMARCAL1
ENSG00000138380	-2.56369	2.99293e-29	1.3939e-28	29.7517	32.9882	24.9125	138.475	188.718	190.675	CARF
ENSG00000138400	-2.29062	4.53527e-17	1.44389e-16	16.661	18.4346	23.916	98.4928	93.396	98.5006	MDH1B
ENSG00000138433	-1.23249	6.46023e-61	6.55258e-60	523.631	598.638	583.949	1302.84	1381.68	1332.92	CIR1
ENSG00000138439	-2.60475	4.05186e-141	1.39172e-139	159.469	137.774	152.464	884.485	931.072	911.808	FAM117B
ENSG00000138442	-1.30087	4.10825e-60	4.10363e-59	437.946	517.138	512.201	1237.5	1176.6	1210.92	WDR12
ENSG00000138443	-1.76542	3.33822e-158	1.44144e-156	658.109	705.364	720.469	2374.56	2280.02	2439.02	ABI2
ENSG00000138459	1.00182	4.88102e-42	3.15783e-41	1087.72	1145.85	1095.15	550.975	545.933	565.701	SLC35A5
ENSG00000138468	-2.01413	1.25237e-68	1.46608e-67	143.998	125.161	148.478	555.851	583.484	544.916	SENP7
ENSG00000138495	1.19791	1.70748e-33	8.97881e-33	579.564	693.722	689.578	280.851	291.742	284.658	COX17
ENSG00000138600	1.33859	4.9081e-103	1.00783e-101	2638.38	2631.29	2783.22	993.705	1094.76	1095.25	SPPL2A
ENSG00000138606	-1.08625	0.000399677	0.00062659	26.1815	30.0774	17.937	64.3617	46.2166	46.9911	SHF
ENSG00000138613	-1.25058	1.06597e-32	5.45731e-32	221.353	231.887	273.041	575.354	547.859	608.173	APH1B
ENSG00000138617	-1.72669	1.17875e-34	6.39887e-34	90.4453	104.786	96.6605	342.287	298.482	328.034	PARP16
ENSG00000138623	1.50146	4.79606e-15	1.40887e-14	170.18	156.209	175.384	77.039	44.2909	56.0278	SEMA7A
ENSG00000138639	4.74346	1.3847e-22	5.32358e-22	91.6354	88.2918	98.6535	2.92553	2.88854	4.51837	ARHGAP24
ENSG00000138641	1.38283	3.12295e-13	8.45978e-13	146.379	177.554	141.503	49.734	68.362	60.5462	HERC3
ENSG00000138642	1.59334	4.37385e-77	5.97667e-76	1160.32	1078.91	1118.07	339.361	414.986	357.855	HERC6
ENSG00000138668	1.01028	1.06167e-77	1.45997e-76	7409.37	8110.24	8227.1	3920.21	4073.8	3799.05	HNRNPD
ENSG00000138685	3.62258	3.31463e-31	1.63226e-30	135.668	125.161	123.566	10.7269	5.77707	14.4588	FGF2
ENSG00000138688	-1.41006	5.87669e-19	1.99988e-18	789.016	597.668	627.795	2022.52	1639.73	1686.26	KIAA1109
ENSG00000138744	1.60908	4.85824e-29	2.24603e-28	309.418	425.935	392.621	141.401	124.207	105.73	NAAA
ENSG00000138756	1.18017	2.40382e-10	5.62628e-10	174.94	157.179	164.422	75.0886	51.9937	91.2712	BMP2K
ENSG00000138772	1.75216	4.85721e-16	1.47998e-15	128.528	132.923	114.597	39.9822	31.7739	39.7617	ANXA3
ENSG00000138794	1.40534	1.0531e-17	3.43672e-17	220.163	212.483	182.359	84.8404	70.2877	76.8124	CASP6
ENSG00000138821	1.60155	4.45809e-38	2.61144e-37	610.506	643.269	555.05	157.003	246.488	192.483	SLC39A8
ENSG00000138834	-3.16238	2.6493e-134	8.35885e-133	71.4042	77.6192	81.713	687.5	699.989	684.986	MAPK8IP3
ENSG00000138835	1.19541	5.47717e-37	3.13904e-36	696.191	660.733	686.588	287.677	326.405	278.332	RGS3
ENSG00000139044	1.46002	3.05857e-29	1.42403e-28	377.252	339.584	409.561	117.996	146.353	144.588	B4GALNT3
ENSG00000139055	-2.19349	1.10779e-193	6.88972e-192	379.632	415.263	406.572	1788.47	1829.41	1886.87	ERP27
ENSG00000139116	-1.63576	1.22162e-138	4.0846e-137	678.34	739.323	756.343	2299.47	2228.99	2238.4	KIF21A
ENSG00000139174	4.30393	9.78962e-12	2.46461e-11	44.0326	35.8989	50.8215	0	3.85138	2.71102	PRICKLE1
ENSG00000139180	1.03528	7.14997e-44	4.83695e-43	1249.57	1400.06	1334.31	637.766	621.035	685.889	NDUFA9
ENSG00000139192	1.78991	7.47688e-15	2.17765e-14	110.676	103.816	112.604	32.1808	27.9225	34.3396	TAPBPL
ENSG00000139263	-1.0229	1.57009e-37	9.09496e-37	489.119	450.191	445.435	951.772	917.592	939.822	LRIG3
ENSG00000139266	-1.00292	8.33954e-33	4.2913e-32	412.954	478.328	467.358	947.872	870.412	910.904	MARCH9
ENSG00000139269	-7.80789	4.59235e-14	1.29437e-13	0	0	1.993	153.103	141.538	172.602	INHBE
ENSG00000139289	2.01556	2.01292e-110	4.61628e-109	912.783	977.032	931.727	233.067	229.157	235.859	PHLDA1
ENSG00000139291	2.56397	1.57023e-128	4.51157e-127	775.925	790.746	820.119	122.872	137.687	142.781	TMEM19
ENSG00000139323	-1.17569	3.15166e-67	3.58937e-66	859.23	973.151	845.032	1975.71	2059.53	2018.81	POC1B
ENSG00000139344	1.61392	5.36096e-06	9.67867e-06	44.0326	36.8691	49.825	16.578	15.4055	10.8441	AMDHD1
ENSG00000139364	-6.65952	9.69349e-15	2.81348e-14	1.19007	1.94048	0	114.096	85.6933	116.574	TMEM132B
ENSG00000139372	1.22312	5.63565e-52	4.69265e-51	1025.84	1181.75	1089.17	463.209	483.348	467.2	TDG
ENSG00000139438	1.65791	1.14908e-10	2.74389e-10	102.346	91.2026	79.72	36.0815	30.8111	19.8808	FAM222A
ENSG00000139496	1.02333	2.77809e-73	3.55205e-72	3084.66	3174.63	2952.63	1477.39	1507.82	1546.19	NUP58
ENSG00000139508	2.30631	2.32249e-168	1.1546e-166	1359.06	1271.98	1386.13	271.099	274.411	266.584	SLC46A3
ENSG00000139537	-1.2278	0.000345728	0.000544723	14.2808	17.4643	23.916	48.7588	32.7368	49.7021	CCDC65
ENSG00000139547	3.07799	1.63693e-26	7.05215e-26	119.007	138.744	101.643	11.7021	17.3312	13.5551	RDH16
ENSG00000139618	1.18501	1.05532e-53	9.17669e-53	1215.06	1128.39	1132.02	523.67	523.788	480.755	BRCA2
ENSG00000139625	-2.58795	5.15133e-127	1.43904e-125	123.767	171.732	179.37	989.804	914.703	973.258	MAP3K12
ENSG00000139645	1.47698	7.55312e-116	1.84113e-114	3849.88	3355.09	3622.28	1365.25	1286.36	1237.13	ANKRD52
ENSG00000139684	1.40407	3.06843e-49	2.37933e-48	715.232	819.853	838.056	281.826	296.556	318.997	ESD
ENSG00000139687	1.00468	2.41604e-40	1.50015e-39	1217.44	1132.27	1160.92	567.553	622.961	558.471	RB1
ENSG00000139714	-3.76895	3.40543e-21	1.25344e-20	1.19007	8.73216	8.9685	90.6914	81.8419	95.7895	MORN3
ENSG00000139718	-1.28939	2.80493e-45	1.9553e-44	583.134	448.251	513.197	1364.27	1244	1157.61	SETD1B
ENSG00000139734	1.34511	2.75894e-55	2.48782e-54	922.304	926.579	958.633	364.716	403.432	337.974	DIAPH3
ENSG00000139737	-2.62768	5.58077e-11	1.35664e-10	8.33049	9.7024	6.9755	43.8829	51.0308	59.6425	SLAIN1
ENSG00000139800	1.18309	5.90527e-06	1.06246e-05	73.7843	59.1846	73.741	31.2057	29.8482	29.8213	ZIC5
ENSG00000139890	-3.10414	2.71174e-12	7.00197e-12	4.76028	5.82144	6.9755	51.6844	48.1423	52.4131	REM2
ENSG00000139910	-2.59626	2.26657e-35	1.25475e-34	41.6524	33.9584	24.9125	213.564	207.975	180.735	NOVA1
ENSG00000139926	1.52792	3.5513e-73	4.52919e-72	1100.81	1062.41	972.584	378.369	355.29	353.337	FRMD6
ENSG00000139973	-1.43194	1.30109e-07	2.61656e-07	30.9418	19.4048	30.8915	75.0886	73.1763	69.583	SYT16
ENSG00000140006	1.11684	3.27752e-40	2.02839e-39	941.345	919.787	849.018	417.376	438.095	394.002	WDR89
ENSG00000140022	-2.29407	3.69514e-11	9.07158e-11	22.6113	5.82144	14.9475	70.2127	55.845	81.3307	STON2
ENSG00000140057	-1.79948	3.85553e-91	6.49594e-90	253.485	270.697	266.065	922.517	898.335	933.496	AK7
ENSG00000140092	1.78172	2.45987e-17	7.92498e-17	128.528	130.012	131.538	34.1312	39.4767	39.7617	FBLN5
ENSG00000140104	-1.34094	9.45193e-51	7.62664e-50	405.814	362.87	341.799	970.301	867.524	967.836	CLBA1
ENSG00000140262	-1.3517	1.11306e-117	2.78045e-116	1011.56	1022.63	1038.35	2631.03	2554.43	2657.71	TCF12
ENSG00000140284	-1.44791	1.82e-35	1.01198e-34	152.329	162.03	151.468	413.475	420.764	437.379	SLC27A2
ENSG00000140297	1.56023	1.85517e-30	8.97475e-30	297.517	312.417	298.95	101.418	100.136	106.634	GCNT3
ENSG00000140299	-1.03342	1.90529e-72	2.40356e-71	1206.73	1247.73	1282.5	2558.86	2525.54	2569.15	BNIP2
ENSG00000140323	2.02253	0.000321142	0.000507203	27.3716	13.5834	20.9265	2.92553	6.73992	5.42205	DISP2
ENSG00000140386	-1.78823	7.97329e-46	5.64669e-45	165.42	127.101	126.555	463.209	523.788	451.837	SCAPER
ENSG00000140443	-3.00534	5.95421e-100	1.16111e-98	567.663	423.025	488.285	4348.31	3871.6	3639.1	IGF1R
ENSG00000140451	1.51363	2.05592e-07	4.08508e-07	63.0737	82.4704	58.7935	24.3794	16.3684	30.7249	PIF1
ENSG00000140465	-3.4614	6.44689e-80	9.30581e-79	33.3219	31.0477	36.8705	359.84	377.435	377.736	CYP1A1
ENSG00000140470	-1.60401	0.00204118	0.00300784	7.14042	6.79168	5.979	19.5035	16.3684	24.3992	ADAMTS17
ENSG00000140526	-1.968	1.54567e-42	1.01081e-41	3078.71	2543.97	2668.63	10612.8	12422.6	9396.41	ABHD2
ENSG00000140527	-1.93743	4.10176e-06	7.45788e-06	10.7106	8.73216	7.972	36.0815	37.551	30.7249	WDR93
ENSG00000140543	-2.33021	2.66668e-17	8.58575e-17	14.2808	20.375	24.9125	92.6418	94.3589	115.67	DET1
ENSG00000140564	-1.11344	2.50479e-17	8.06626e-17	203.502	146.506	168.408	387.145	400.544	328.938	FURIN
ENSG00000140577	-1.30336	1.25077e-58	1.2125e-57	503.399	422.054	467.358	1178.01	1123.64	1127.79	CRTC3
ENSG00000140807	1.3058	1.36261e-05	2.3901e-05	53.5531	50.4525	61.783	16.578	25.9968	24.3992	NKD1
ENSG00000140945	1.54287	0.00394186	0.00565855	15.4709	17.4643	21.923	3.90071	7.70276	7.2294	CDH13
ENSG00000140995	1.38113	6.63797e-54	5.80554e-53	739.033	738.353	748.371	289.627	284.039	281.043	DEF8
ENSG00000141068	-2.02842	7.01768e-45	4.85837e-44	101.156	80.5299	77.727	371.542	329.293	350.626	KSR1
ENSG00000141179	1.11392	4.48866e-41	2.83718e-40	928.254	946.954	922.759	405.673	471.794	415.69	PCTP
ENSG00000141384	-1.22783	4.63355e-31	2.2736e-30	217.783	228.977	217.237	528.546	479.497	547.627	TAF4B
ENSG00000141391	-1.51244	1.93744e-10	4.56581e-10	34.512	36.8691	29.895	106.294	90.5075	92.1748	PRELID3A
ENSG00000141401	1.253	3.37615e-101	6.74917e-100	4130.73	4691.11	4407.52	1876.24	1876.59	1801.02	IMPA2
ENSG00000141404	1.59345	4.02314e-14	1.13606e-13	127.337	110.607	133.531	40.9574	40.4395	41.569	GNAL
ENSG00000141429	1.29716	1.18206e-123	3.19009e-122	3977.21	4173	4094.62	1614.89	1742.75	1626.61	GALNT1
ENSG00000141446	-1.02554	9.34898e-60	9.27715e-59	900.883	922.698	958.633	1847.96	1891.99	1926.64	ESCO1
ENSG00000141519	-1.23957	8.10107e-42	5.22096e-41	327.269	313.388	295.96	736.258	701.914	769.931	CCDC40
ENSG00000141527	-1.57416	1.12654e-58	1.09347e-57	226.113	244.5	220.226	688.475	702.877	667.816	CARD14
ENSG00000141540	-2.30225	1.12657e-20	4.05475e-20	30.9418	17.4643	29.895	129.698	112.653	140.07	TTYH2
ENSG00000141574	3.08839	6.26525e-32	3.14574e-31	129.718	142.625	145.489	16.578	15.4055	17.1698	SECTM1
ENSG00000141622	2.12692	1.26336e-23	4.98388e-23	157.089	136.804	164.422	30.2305	32.7368	41.569	RNF165
ENSG00000141738	-1.2592	4.51222e-225	3.72641e-223	58359.8	58374.5	60182.6	140935	142954	139590	GRB7
ENSG00000141750	-1.6743	5.10948e-124	1.38635e-122	589.084	522.959	584.945	1800.18	1832.3	1776.63	STAC2
ENSG00000141753	-2.37871	0	0	3883.2	4126.43	4090.63	20451.4	22514.2	19983.9	IGFBP4
ENSG00000141756	-6.27488	1.84534e-307	3.48607e-305	28.5617	32.0179	27.902	2298.49	2275.2	2294.43	FKBP10
ENSG00000141959	1.05513	8.0303e-123	2.15563e-121	10359.6	10174.9	9979.95	4910.01	4979.84	4794.9	PFKL
ENSG00000142046	-1.37639	0.00262973	0.00383547	7.14042	13.5834	8.9685	36.0815	22.1454	19.8808	TMEM91
ENSG00000142149	1.87011	5.98676e-24	2.3917e-23	188.031	163.971	195.314	48.7588	54.8822	46.0874	HUNK
ENSG00000142168	1.34759	2.93378e-92	5.04991e-91	7139.23	7917.16	7646.14	2724.64	3303.52	2894.47	SOD1
ENSG00000142173	-3.12907	4.87676e-09	1.06676e-08	8.33049	2.91072	1.993	44.8581	30.8111	35.2433	COL6A2
ENSG00000142185	1.94235	1.45152e-143	5.1983e-142	1680.38	1658.14	1652.2	422.251	398.618	476.237	TRPM2
ENSG00000142197	-1.33442	6.02803e-87	9.54943e-86	1404.28	1240.94	1354.24	3631.56	3296.78	3150.21	DOPEY2
ENSG00000142227	-2.15954	2.11555e-25	8.85416e-25	35.7021	35.8989	42.8495	147.252	189.681	175.313	EMP3
ENSG00000142303	-2.75185	1.4015e-12	3.67659e-12	4.76028	8.73216	11.958	54.6099	55.845	64.1609	ADAMTS10
ENSG00000142347	-1.23053	0.00118862	0.00178849	19.0411	14.5536	14.9475	54.6099	31.7739	27.1102	MYO1F
ENSG00000142494	1.33477	1.24667e-10	2.96848e-10	151.139	140.685	139.51	51.6844	78.9533	40.6654	SLC47A1
ENSG00000142507	1.36659	2.26172e-111	5.24253e-110	2702.65	2977.67	2756.32	1081.47	1089.94	1101.58	PSMB6
ENSG00000142552	-2.88582	1.0998e-47	8.19587e-47	27.3716	35.8989	34.8775	264.273	232.046	234.955	RCN3
ENSG00000142609	-2.13072	5.20892e-08	1.07266e-07	7.14042	9.7024	14.9475	55.5851	34.6624	50.6058	CFAP74
ENSG00000142621	-1.10429	0.000941786	0.0014276	20.2312	22.3155	17.937	41.9326	33.6996	54.2205	FHAD1
ENSG00000142627	1.61608	1.18719e-133	3.72239e-132	2312.31	2282	2237.14	785.992	690.36	751.858	EPHA2
ENSG00000142669	2.22943	8.24778e-184	4.66849e-182	1970.76	2154.9	1889.36	455.407	419.801	408.461	SH3BGRL3
ENSG00000142677	1.39669	2.89607e-06	5.32773e-06	64.2638	67.9168	44.8425	21.4539	22.1454	23.4955	IL22RA1
ENSG00000142694	-1.78146	2.03882e-20	7.27742e-20	53.5531	59.1846	39.86	182.358	183.904	158.143	EVA1B
ENSG00000142733	1.90549	3.34278e-68	3.88312e-67	650.968	596.698	620.819	171.631	181.978	145.492	MAP3K6
ENSG00000142765	-1.26307	3.75899e-44	2.55669e-43	397.483	417.203	362.726	890.336	899.298	1034.71	SYTL1
ENSG00000142856	1.63223	1.02077e-91	1.73725e-90	1141.28	1195.34	1128.04	349.113	387.064	381.351	ITGB3BP
ENSG00000142871	1.46739	9.25301e-165	4.37002e-163	8663.71	8881.58	8151.37	3033.77	3262.12	2997.49	CYR61
ENSG00000142892	1.65905	2.52153e-163	1.17255e-161	2810.94	2923.33	2760.3	857.18	923.369	909.097	PIGK
ENSG00000142920	-2.04262	0.000190201	0.000305897	3.57021	9.7024	2.9895	19.5035	27.9225	20.7845	AZIN2
ENSG00000142945	1.67265	1.93132e-133	6.0306e-132	4805.5	4931.73	4646.68	1443.26	1693.65	1376.3	KIF2C
ENSG00000143036	2.63488	1.23334e-122	3.28739e-121	706.901	726.71	753.354	124.823	121.319	106.634	SLC44A3
ENSG00000143061	1.33466	1.00856e-91	1.71841e-90	5392.21	4700.81	4673.58	1961.08	2059.53	1832.65	IGSF3
ENSG00000143106	1.08297	2.10977e-78	2.94686e-77	7105.91	8185.91	7712.91	3480.41	3649.18	3732.18	PSMA5
ENSG00000143127	-3.03783	1.08641e-12	2.86392e-12	8.33049	2.91072	8.9685	52.6595	52.9565	57.8352	ITGA10
ENSG00000143147	2.4792	2.68473e-34	1.44188e-33	218.973	196.959	200.296	35.1064	25.034	49.7021	GPR161
ENSG00000143153	1.91116	0	0	15253.1	16599.8	16199.1	4416.57	4211.49	4150.58	ATP1B1
ENSG00000143158	1.46524	8.75372e-88	1.4059e-86	1697.04	1871.59	1610.34	624.113	626.812	625.343	MPC2
ENSG00000143178	-1.50554	1.53177e-07	3.06617e-07	20.2312	28.137	19.93	64.3617	66.4363	64.1609	TBX19
ENSG00000143222	1.06704	1.67325e-34	9.04754e-34	928.254	982.853	942.689	394.947	482.386	484.37	UFC1
ENSG00000143228	1.07607	7.8773e-33	4.05759e-32	650.968	682.079	681.606	324.734	326.405	305.442	NUF2
ENSG00000143320	1.17961	2.20562e-101	4.42676e-100	14085.7	15834.3	14428.3	6239.18	6829.46	6511.88	CRABP2
ENSG00000143333	-1.35305	5.23355e-09	1.14216e-08	30.9418	67.9168	46.8355	125.798	104.95	145.492	RGS16
ENSG00000143355	2.99471	4.03128e-07	7.85314e-07	32.1319	16.4941	34.8775	3.90071	4.81423	1.80735	LHX9
ENSG00000143365	-1.50325	5.14869e-76	6.90436e-75	349.88	367.721	378.67	1015.16	1057.2	1039.23	RORC
ENSG00000143382	-1.56744	0.0144163	0.0195454	10.7106	0.97024	3.986	19.5035	12.517	12.6514	ADAMTSL4
ENSG00000143387	-2.46195	9.24031e-14	2.56142e-13	10.7106	18.4346	10.9615	85.8155	60.6593	76.8124	CTSK
ENSG00000143401	1.13985	7.3517e-89	1.20506e-87	4784.08	5071.44	4888.83	2167.82	2393.63	2131.77	ANP32E
ENSG00000143416	1.13333	1.3618e-73	1.75906e-72	2018.36	2047.21	2158.42	921.542	965.734	950.666	SELENBP1
ENSG00000143434	-1.80291	9.0077e-10	2.04312e-09	17.851	19.4048	21.923	76.0638	60.6593	70.4866	SEMA6C
ENSG00000143450	1.63325	1.1468e-18	3.86261e-18	158.279	160.09	165.419	51.6844	48.1423	56.0278	OAZ3
ENSG00000143452	-1.28701	5.1804e-09	1.13105e-08	39.2723	42.6906	41.853	102.394	97.2474	103.019	HORMAD1
ENSG00000143476	1.25096	7.15143e-72	8.96181e-71	1757.73	1683.37	1663.16	744.06	740.428	660.586	DTL
ENSG00000143493	1.21682	1.87165e-48	1.42356e-47	1066.3	997.407	1019.42	468.085	461.203	397.617	INTS7
ENSG00000143499	1.03843	1.00733e-29	4.75893e-29	765.215	893.591	828.091	363.741	433.281	414.787	SMYD2
ENSG00000143512	1.04979	9.74479e-36	5.46467e-35	936.585	960.538	925.748	437.854	504.531	422.016	HHIPL2
ENSG00000143515	-3.2887	3.84424e-31	1.88937e-30	129.718	62.0954	94.6675	913.74	1007.14	866.624	ATP8B2
ENSG00000143537	1.52875	2.95647e-224	2.4152e-222	9721.68	9907.12	9255.49	3295.12	3347.81	3367.09	ADAM15
ENSG00000143546	7.0086	1.511e-153	6.15517e-152	3048.96	4242.86	3451.88	24.3794	37.551	21.6882	S100A8
ENSG00000143554	3.0093	6.7774e-131	2.02825e-129	660.489	753.876	733.424	93.617	95.3217	78.6197	SLC27A3
ENSG00000143556	5.14316	5.70843e-13	1.52612e-12	47.6028	42.6906	76.7305	0.975177	2.88854	0.903675	S100A7
ENSG00000143614	-1.33856	2.25386e-100	4.42946e-99	952.056	909.115	923.755	2425.26	2378.23	2236.6	GATAD2B
ENSG00000143653	-1.51325	1.49427e-50	1.19676e-49	202.312	241.59	242.149	628.989	675.918	660.586	SCCPDH
ENSG00000143669	1.12636	5.55237e-15	1.62559e-14	261.815	249.352	217.237	114.096	110.727	108.441	LYST
ENSG00000143702	-1.33029	5.48291e-60	5.45871e-59	620.026	512.287	645.732	1533.95	1435.6	1495.58	CEP170
ENSG00000143753	1.67201	7.96796e-102	1.60989e-100	1593.5	1694.04	1602.37	484.663	573.856	477.14	DEGS1
ENSG00000143776	1.2468	6.20818e-47	4.50926e-46	1900.54	1543.65	1603.37	749.911	630.664	743.725	CDC42BPA
ENSG00000143801	1.60318	3.86109e-40	2.38369e-39	531.961	461.834	437.463	170.656	139.613	159.95	PSEN2
ENSG00000143811	-1.19814	6.91745e-96	1.26719e-94	1234.1	1336.99	1334.31	3005.49	2938.6	3025.5	PYCR2
ENSG00000143816	1.036	1.05019e-12	2.76989e-12	264.195	225.096	289.981	123.847	113.616	141.877	WNT9A
ENSG00000143867	3.0328	8.04587e-61	8.14995e-60	368.922	279.429	313.897	44.8581	30.8111	41.569	OSR1
ENSG00000143878	1.38971	1.12173e-115	2.72115e-114	9569.35	8691.41	8831.98	3409.22	3732.95	3197.2	RHOB
ENSG00000143924	-1.80622	2.17127e-304	3.95354e-302	3634.47	3750.95	3797.66	13358	12470.8	13290.3	EML4
ENSG00000143942	2.27084	6.21522e-33	3.21021e-32	205.882	180.465	230.191	40.9574	43.3281	43.3764	CHAC2
ENSG00000143977	1.96239	1.60192e-180	8.86805e-179	2264.7	2489.64	2399.57	607.535	646.069	583.774	SNRPG
ENSG00000144040	1.84411	1.18329e-49	9.29477e-49	518.87	490.941	476.327	117.021	167.535	129.226	SFXN5
ENSG00000144043	1.91595	1.61554e-176	8.71988e-175	2151.65	1998.69	2097.63	558.776	545.933	550.338	TEX261
ENSG00000144063	5.63808	1.24908e-70	1.52483e-69	397.483	388.096	346.782	12.6773	4.81423	5.42205	MALL
ENSG00000144120	1.3784	4.1267e-22	1.5674e-21	260.625	270.697	246.135	103.369	97.2474	98.5006	TMEM177
ENSG00000144134	-1.2661	5.49676e-12	1.40136e-11	78.5446	64.0358	59.79	140.425	178.126	165.373	RABL2A
ENSG00000144136	1.53029	1.39348e-118	3.50995e-117	1913.63	1951.15	2000.97	701.152	644.144	685.889	SLC20A1
ENSG00000144161	-1.41862	9.83994e-35	5.35509e-34	186.841	151.357	165.419	449.556	446.76	444.608	ZC3H8
ENSG00000144278	-9.01425	5.63842e-14	1.58242e-13	0	0	0	98.4928	120.356	80.4271	GALNT13
ENSG00000144290	-3.40529	1.081e-17	3.52551e-17	10.7106	5.82144	4.9825	78.0141	68.362	75.9087	SLC4A10
ENSG00000144355	-2.32932	5.92061e-35	3.24431e-34	39.2723	37.8394	61.783	219.415	254.191	227.726	DLX1
ENSG00000144362	-1.5603	4.37479e-10	1.01095e-09	32.1319	28.137	27.902	81.9148	87.619	89.4638	PHOSPHO2
ENSG00000144366	-1.37144	1.13572e-80	1.65837e-79	805.677	864.484	772.287	2196.1	1935.32	2189.6	GULP1
ENSG00000144369	-3.35449	2.48404e-88	4.01083e-87	32.1319	49.4822	42.8495	441.755	415.949	430.149	FAM171B
ENSG00000144381	-1.30439	2.97027e-149	1.15102e-147	6477.55	7239.93	6749.29	16788.6	16547.5	17226.8	HSPD1
ENSG00000144401	-2.13717	2.65751e-58	2.56141e-57	99.9658	102.845	103.636	421.276	500.68	427.438	METTL21A
ENSG00000144426	-1.54057	1.26241e-48	9.65525e-48	329.649	333.763	310.908	1072.69	790.496	970.547	NBEAL1
ENSG00000144445	-1.39041	5.45973e-16	1.66122e-15	78.5446	58.2144	77.727	181.383	187.755	190.675	KANSL1L
ENSG00000144451	-1.77894	8.70908e-46	6.16489e-45	117.817	146.506	114.597	429.078	433.281	441.897	SPAG16
ENSG00000144452	-3.10929	0	0	487.929	489.971	429.491	4357.09	3950.56	3827.97	ABCA12
ENSG00000144476	-4.00767	1.97564e-165	9.4487e-164	66.6439	40.7501	50.8215	789.893	875.227	844.032	ACKR3
ENSG00000144567	-1.38918	5.6017e-126	1.55052e-124	1146.04	1179.81	1110.1	2943.08	3091.7	2965.86	RETREG2
ENSG00000144579	-1.62948	1.12237e-127	3.17649e-126	792.586	703.424	721.466	2315.07	2354.16	2180.57	CTDSP1
ENSG00000144645	-1.43853	2.56313e-67	2.93015e-66	460.557	439.519	472.341	1160.46	1356.65	1201.89	OSBPL10
ENSG00000144649	-1.41963	8.37216e-33	4.30662e-32	191.601	177.554	146.485	452.482	488.163	434.668	FAM198A
ENSG00000144659	-1.06648	9.88123e-59	9.6159e-58	729.513	748.055	724.455	1543.7	1531.89	1537.15	SLC25A38
ENSG00000144668	-2.72148	1.06695e-12	2.81361e-12	15.4709	5.82144	6.9755	58.5106	64.5107	57.8352	ITGA9
ENSG00000144674	-1.6736	2.32169e-190	1.39792e-188	2209.96	1918.16	2113.58	6745.3	6660.97	6488.39	GOLGA4
ENSG00000144681	2.21772	7.48392e-55	6.69653e-54	374.872	353.167	350.768	81.9148	68.362	81.3307	STAC
ENSG00000144712	2.14947	2.95339e-05	5.05316e-05	29.7517	19.4048	26.9055	4.87588	8.66561	3.6147	CAND2
ENSG00000144747	-1.30222	1.0449e-118	2.64074e-117	1500.68	1496.11	1438.95	3608.15	3798.43	3530.66	TMF1
ENSG00000144749	-1.93055	5.24236e-285	8.0028e-283	1691.09	1540.74	1673.12	6325	6162.21	6197.4	LRIG1
ENSG00000144843	2.05656	1.45199e-07	2.91073e-07	47.6028	45.6013	36.8705	5.85106	15.4055	9.94042	ADPRH
ENSG00000144857	1.12965	0.0140698	0.0191014	26.1815	15.5238	24.9125	12.6773	7.70276	9.94042	BOC
ENSG00000144893	-1.803	1.11255e-27	4.95695e-27	91.6354	65.9763	61.783	275.975	240.711	242.185	MED12L
ENSG00000144935	-2.35463	4.23545e-07	8.23708e-07	8.33049	5.82144	5.979	29.2553	31.7739	40.6654	TRPC1
ENSG00000144959	2.0219	5.46715e-209	3.89741e-207	2820.47	2881.61	2629.76	661.17	712.506	677.756	NCEH1
ENSG00000145014	-1.04247	6.86272e-21	2.49383e-20	202.312	213.453	225.209	416.4	478.534	427.438	TMEM44
ENSG00000145063	-7.89586	4.49281e-11	1.09754e-10	0	0	0.9965	85.8155	83.7676	98.5006	AC062028.1
ENSG00000145088	-1.10019	6.22993e-06	1.119e-05	30.9418	43.6608	37.867	89.7162	80.879	72.294	EAF2
ENSG00000145113	-1.86784	2.28764e-10	5.36267e-10	19.0411	22.3155	21.923	76.0638	58.7336	96.6932	MUC4
ENSG00000145198	-3.51198	1.25565e-21	4.68442e-21	9.52056	6.79168	8.9685	106.294	73.1763	106.634	VWA5B2
ENSG00000145246	1.39641	1.11125e-17	3.6226e-17	226.113	197.929	194.317	79.9645	68.362	85.8491	ATP10D
ENSG00000145287	6.41392	1.14952e-17	3.74491e-17	104.726	116.429	101.643	2.92553	0.962846	0	PLAC8
ENSG00000145331	1.0016	1.08007e-10	2.58235e-10	180.891	203.75	211.258	93.617	110.727	93.9822	TRMT10A
ENSG00000145354	1.05714	3.82769e-47	2.80542e-46	1176.98	1256.46	1259.58	592.907	568.079	614.499	CISD2
ENSG00000145386	1.79384	9.71758e-138	3.20659e-136	2701.46	3010.65	2842.02	745.035	903.149	819.633	CCNA2
ENSG00000145431	-4.94758	7.97685e-06	1.42046e-05	2.38014	0	0	18.5284	20.2198	26.2066	PDGFC
ENSG00000145439	-1.15978	6.16694e-43	4.07703e-42	408.194	495.793	480.313	1017.11	1005.21	1078.99	CBR4
ENSG00000145491	-2.79289	4.78426e-08	9.87871e-08	8.33049	4.8512	1.993	36.0815	30.8111	35.2433	ROPN1L
ENSG00000145494	1.27364	2.52149e-68	2.93585e-67	1939.81	2171.4	2051.79	848.404	925.295	778.064	NDUFS6
ENSG00000145623	4.74046	0	0	2081.43	2003.55	1884.38	74.1134	67.3992	81.3307	OSMR
ENSG00000145632	1.80361	2.87814e-225	2.40317e-223	4760.28	4602.82	4352.71	1330.14	1291.18	1306.71	PLK2
ENSG00000145907	1.05031	3.71551e-95	6.71682e-94	6409.72	6513.22	6646.65	3169.32	3282.34	3000.2	G3BP1
ENSG00000145911	-1.55368	2.62089e-135	8.40966e-134	860.42	836.347	811.151	2484.75	2359.93	2512.22	N4BP3
ENSG00000146063	1.5702	2.99321e-132	9.13867e-131	1998.13	2035.56	2094.64	691.4	677.843	694.926	TRIM41
ENSG00000146067	-1.09323	1.47212e-29	6.92012e-29	390.343	362.87	468.355	853.28	814.567	938.918	FAM193B
ENSG00000146072	1.51898	4.33905e-287	6.83085e-285	26347	25606.6	25573.2	9194.94	8996.83	8859.63	TNFRSF21
ENSG00000146083	-1.36142	8.15553e-143	2.88652e-141	1689.9	1630	1714.98	4448.76	4245.19	4240.95	RNF44
ENSG00000146094	1.37481	2.60025e-06	4.80292e-06	64.2638	48.512	71.748	22.4291	27.9225	20.7845	DOK3
ENSG00000146122	-2.19627	3.40493e-08	7.09091e-08	8.33049	11.6429	8.9685	38.0319	54.8822	40.6654	DAAM2
ENSG00000146151	-2.51717	3.93991e-07	7.68407e-07	4.76028	5.82144	5.979	25.3546	35.6253	34.3396	HMGCLL1
ENSG00000146221	-2.10694	3.31731e-05	5.65596e-05	4.76028	1.94048	12.9545	30.2305	26.9597	28.0139	TCTE1
ENSG00000146243	-1.72028	7.98107e-19	2.69839e-18	45.2226	47.5418	49.825	169.681	151.167	150.01	IRAK1BP1
ENSG00000146281	2.37343	2.07395e-104	4.34123e-103	691.43	652.001	677.62	128.723	131.91	129.226	PM20D2
ENSG00000146376	1.01574	0.00299819	0.00435061	36.8922	31.0477	50.8215	21.4539	21.1826	16.2661	ARHGAP18
ENSG00000146386	1.10848	2.33847e-42	1.52399e-41	1134.14	1377.74	1275.52	589.982	600.816	568.412	ABRACL
ENSG00000146409	1.19666	5.53968e-44	3.75263e-43	760.455	780.073	804.175	336.436	336.996	349.722	SLC18B1
ENSG00000146411	-1.06012	9.76558e-28	4.36519e-27	315.368	366.751	320.873	661.17	763.537	670.527	SLC2A12
ENSG00000146530	-1.83704	1.42774e-10	3.39109e-10	17.851	22.3155	20.9265	67.2872	77.9905	74.1013	VWDE
ENSG00000146540	1.34507	2.07027e-71	2.5794e-70	1443.55	1579.55	1463.86	622.163	541.119	603.655	C7orf50
ENSG00000146556	-1.55056	2.05941e-08	4.34265e-08	24.9915	25.2262	21.923	76.0638	65.4735	69.583	WASH2P
ENSG00000146648	1.27012	6.85237e-16	2.07785e-15	4797.17	3874.17	3940.16	1968.88	1469.3	1790.18	EGFR
ENSG00000146674	3.51633	0	0	4471.09	4306.9	4401.54	391.046	380.324	380.447	IGFBP3
ENSG00000146776	-1.42108	5.89463e-22	2.22603e-21	102.346	85.3811	100.646	267.198	242.637	260.258	ATXN7L1
ENSG00000146830	-1.08361	2.03943e-40	1.26787e-39	540.292	473.477	553.057	1119.5	1046.61	1150.38	GIGYF1
ENSG00000146955	2.03212	9.33483e-06	1.65409e-05	23.8014	28.137	47.832	7.80141	4.81423	11.7478	RAB19
ENSG00000147003	-1.13281	6.31141e-06	1.13323e-05	30.9418	33.9584	39.86	79.9645	65.4735	84.9454	CLTRN
ENSG00000147065	8.10508	2.52554e-232	2.32734e-230	3056.1	3366.73	2952.63	10.7269	9.62846	13.5551	MSN
ENSG00000147100	2.4856	1.06892e-181	6.02781e-180	1360.25	1313.7	1267.55	250.62	231.083	222.304	SLC16A2
ENSG00000147118	-2.44851	2.65342e-41	1.68563e-40	48.7929	41.7203	49.825	221.365	268.634	273.814	ZNF182
ENSG00000147123	1.07894	2.1986e-60	2.20927e-59	2815.7	3195	3051.28	1374.02	1538.63	1379.91	NDUFB11
ENSG00000147127	-1.24663	0.00157203	0.00234184	15.4709	8.73216	15.944	28.2801	34.6624	31.6286	RAB41
ENSG00000147155	1.35935	5.45476e-95	9.82572e-94	2440.83	2796.23	2530.11	1003.46	1025.43	1000.37	EBP
ENSG00000147180	-3.0045	1.22172e-36	6.94128e-36	26.1815	19.4048	20.9265	189.184	162.721	177.12	ZNF711
ENSG00000147224	1.48945	1.00175e-91	1.70875e-90	1329.31	1331.17	1304.42	456.383	468.906	486.177	PRPS1
ENSG00000147234	-2.07192	3.8509e-06	7.01274e-06	10.7106	9.7024	3.986	40.9574	29.8482	30.7249	FRMPD3
ENSG00000147364	-5.51496	4.14109e-56	3.81146e-55	4.76028	6.79168	8.9685	352.039	270.56	330.745	FBXO25
ENSG00000147394	1.04112	4.03553e-47	2.95632e-46	1555.42	1491.26	1552.55	778.191	674.955	780.775	ZNF185
ENSG00000147408	1.04454	6.48068e-26	2.75197e-25	565.283	547.215	507.218	264.273	263.82	256.644	CSGALNACT1
ENSG00000147421	-1.0157	6.01445e-14	1.68639e-13	147.569	148.447	167.412	359.84	303.296	275.621	HMBOX1
ENSG00000147475	1.31773	1.89888e-136	6.17156e-135	4098.6	4248.68	4011.91	1671.45	1660.91	1626.61	ERLIN2
ENSG00000147536	1.64008	4.18544e-75	5.55352e-74	1168.65	1277.81	1284.49	340.337	444.835	412.076	GINS4
ENSG00000147573	-2.81329	1.80273e-37	1.04226e-36	22.6113	25.2262	33.881	182.358	208.937	187.061	TRIM55
ENSG00000147576	-1.61497	1.06246e-09	2.40159e-09	36.8922	22.3155	23.916	74.1134	88.5818	88.5601	ADHFE1
ENSG00000147650	-2.7974	4.6601e-132	1.41422e-130	132.098	105.756	112.604	844.503	766.425	811.5	LRP12
ENSG00000147684	1.20639	2.18531e-86	3.44027e-85	3192.96	3581.16	3355.21	1393.53	1498.19	1499.2	NDUFB9
ENSG00000147689	2.56972	4.13516e-55	3.71992e-54	299.898	321.149	288.985	57.5354	46.2166	49.7021	FAM83A
ENSG00000147789	-1.19707	1.22076e-50	9.80824e-50	426.045	431.757	437.463	949.822	993.657	1026.57	ZNF7
ENSG00000147799	-1.55059	1.00921e-73	1.30807e-72	473.648	482.209	522.166	1559.31	1279.62	1493.77	ARHGAP39
ENSG00000147813	1.10362	2.13407e-68	2.48668e-67	2657.43	2855.42	2867.93	1256.03	1248.81	1395.27	NAPRT
ENSG00000147862	1.77416	4.55975e-127	1.27614e-125	2900.2	2447.92	2676.6	836.702	777.016	731.977	NFIB
ENSG00000147905	-1.41576	7.18032e-67	8.13464e-66	402.244	460.864	441.449	1156.56	1102.46	1228.09	ZCCHC7
ENSG00000148143	3.19398	5.9167e-41	3.72735e-40	270.146	188.227	195.314	29.2553	28.8854	13.5551	ZNF462
ENSG00000148153	1.14543	3.11595e-37	1.79532e-36	906.833	868.365	802.182	387.145	423.652	354.241	INIP
ENSG00000148158	-1.2637	5.65434e-38	3.30193e-37	282.047	273.608	249.125	685.549	621.998	622.632	SNX30
ENSG00000148200	-1.07513	8.27761e-22	3.10961e-21	192.791	221.215	225.209	483.688	417.875	449.126	NR6A1
ENSG00000148225	-1.00918	1.54132e-19	5.3402e-19	216.593	209.572	206.275	417.376	395.73	458.163	WDR31
ENSG00000148334	1.03986	8.17701e-51	6.62268e-50	1951.71	2218.94	2140.48	1038.56	1077.42	956.992	PTGES2
ENSG00000148346	4.86079	0	0	19006.6	19648.3	19705.8	662.145	599.853	744.628	LCN2
ENSG00000148356	-1.07681	6.75299e-44	4.57044e-43	496.259	530.721	493.267	1029.79	1068.76	1109.71	LRSAM1
ENSG00000148396	-1.02922	2.81617e-55	2.53791e-54	7869.93	6861.54	6981.48	15949	14929.9	13425.9	SEC16A
ENSG00000148408	-1.32288	1.67744e-63	1.78028e-62	498.639	457.953	448.425	1203.37	1191.04	1115.13	CACNA1B
ENSG00000148426	-1.30046	3.56967e-49	2.76234e-48	348.69	414.292	451.414	1003.46	997.508	1000.37	PROSER2
ENSG00000148459	1.15628	5.52774e-10	1.26981e-09	149.949	134.863	146.485	61.4361	77.0276	55.1242	PDSS1
ENSG00000148488	-7.6959	8.48505e-20	2.96428e-19	3.57021	0	0	230.142	207.012	213.267	ST8SIA6
ENSG00000148677	1.73271	6.57198e-07	1.26028e-06	59.5035	49.4822	44.8425	7.80141	16.3684	21.6882	ANKRD1
ENSG00000148688	1.01964	3.04293e-19	1.04438e-18	410.574	456.983	406.572	206.737	232.046	190.675	RPP30
ENSG00000148803	1.03299	0.00135908	0.00203587	67.834	33.9584	44.8425	26.3298	23.1083	21.6882	FUOM
ENSG00000148824	1.20312	1.72269e-12	4.49655e-12	192.791	185.316	172.394	77.039	96.2846	65.9683	MTG1
ENSG00000148842	-1.60262	8.68611e-53	7.37905e-52	213.022	201.81	232.184	663.12	700.952	601.848	CNNM2
ENSG00000149016	-1.51172	7.73487e-48	5.80423e-47	207.072	205.691	199.3	564.627	617.184	562.99	TUT1
ENSG00000149050	-1.15638	9.00161e-06	1.59598e-05	34.512	34.9286	26.9055	62.4113	71.2506	80.4271	ZNF214
ENSG00000149090	-2.23551	1.53578e-15	4.597e-15	19.0411	14.5536	24.9125	85.8155	99.1731	90.3675	PAMR1
ENSG00000149131	2.30256	5.63245e-05	9.4309e-05	19.0411	16.4941	29.895	4.87588	5.77707	2.71102	SERPING1
ENSG00000149150	-6.17887	2.82962e-34	1.51861e-33	1.19007	9.7024	14.9475	664.095	608.518	647.031	SLC43A1
ENSG00000149218	-1.59252	4.07185e-125	1.11887e-123	693.811	724.769	683.599	2184.4	2147.15	2011.58	ENDOD1
ENSG00000149257	-7.2041	2.23677e-84	3.44591e-83	4.76028	4.8512	6.9755	800.62	825.159	835.899	SERPINH1
ENSG00000149260	-1.20341	6.26398e-32	3.14574e-31	242.774	224.125	245.139	534.397	526.677	576.545	CAPN5
ENSG00000149269	-1.55572	1.6169e-62	1.68294e-61	304.658	272.637	313.897	820.124	934.923	862.106	PAK1
ENSG00000149289	2.009	2.45992e-14	7.01448e-14	92.8254	102.845	85.699	26.3298	16.3684	27.1102	ZC3H12C
ENSG00000149294	6.90856	1.73823e-67	1.99166e-66	516.49	533.632	541.099	5.85106	4.81423	2.71102	NCAM1
ENSG00000149311	-1.07946	1.42564e-30	6.91896e-30	474.838	423.995	386.642	998.581	871.375	841.321	ATM
ENSG00000149328	2.13517	1.48506e-239	1.48633e-237	2639.57	2878.7	2757.32	628.014	626.812	629.861	GLB1L2
ENSG00000149435	2.97231	3.97981e-06	7.24312e-06	29.7517	18.4346	18.9335	0.975177	3.85138	3.6147	GGTLC1
ENSG00000149483	1.23505	3.38639e-33	1.76478e-32	521.251	523.93	519.176	217.464	208.937	237.667	TMEM138
ENSG00000149485	-1.64384	5.64806e-83	8.51888e-82	351.071	320.179	323.862	984.928	1044.69	1073.57	FADS1
ENSG00000149548	-2.78346	4.08822e-15	1.20416e-14	11.9007	7.76192	10.9615	70.2127	65.4735	73.1977	CCDC15
[truncated: 2,802 more rows]

## Sheet: KLP4 ATR vs KPL4 + AT
ID	log2 Fold-Change	p-value	p-adj	KPL4-ATR_sample1	KPL4-ATR_sample2	KPL4-ATR_sample3	KPL4-Alpelisib-Trastuzumab_sample1	KPL4-Alpelisib-Trastuzumab_sample2	KPL4-Alpelisib-Trastuzumab_sample3	Gene Name
ENSG00000000460	1.33274	5.87019e-29	7.09619e-28	575.44	541.517	574.202	227.935	218.654	224.687	C1orf112
ENSG00000000971	-1.8348	0.000189996	0.000375263	13.0326	3.68379	10.2719	42.0652	28.4348	24.7263	CFH
ENSG00000001036	2.03564	5.58957e-86	4.60502e-84	3821.56	3873.5	4042.01	1055.54	937.369	868.645	FUCA2
ENSG00000001084	1.98498	1.12863e-120	1.78217e-118	27700.3	27719.6	28127.7	7509.12	7012.62	6582.56	GCLC
ENSG00000001167	1.40989	1.8084e-36	3.14015e-35	1142.86	1192.63	1115.53	463.695	446.133	388.095	NFYA
ENSG00000001497	1.37047	4.99843e-27	5.55101e-26	2869.18	2854.01	2815.54	1248.26	1142.3	910.572	LAS1L
ENSG00000002587	1.2014	6.61944e-06	1.56714e-05	84.2107	71.8338	70.8764	38.1521	33.3374	26.8764	HS3ST1
ENSG00000003096	-2.6283	1.8085e-29	2.24346e-28	34.0853	52.4939	36.979	294.456	266.699	205.336	KLHL13
ENSG00000003137	2.44665	5.55849e-22	4.66821e-21	192.482	200.766	180.786	35.2174	49.0256	20.4261	CYP26B1
ENSG00000003249	-1.31115	3.93759e-17	2.48501e-16	172.431	206.292	194.14	527.282	494.178	399.921	DBNDD1
ENSG00000003400	3.79851	7.05934e-19	4.99825e-18	83.2082	73.6757	82.1755	2.93478	7.84409	6.45033	CASP10
ENSG00000003436	1.11066	5.56525e-22	4.6713e-21	1364.41	1367.61	1337.41	559.565	617.722	708.462	TFPI
ENSG00000003756	-1.05446	4.17227e-07	1.13083e-06	432.081	445.738	460.183	619.239	950.115	1210.51	RBM5
ENSG00000003987	-1.25506	0.0044321	0.00722355	8.02007	13.8142	11.2991	29.3478	29.4153	20.4261	MTMR7
ENSG00000004139	-1.25318	0.00106352	0.00190408	14.0351	14.7351	12.3263	30.3261	31.3764	36.5519	SARM1
ENSG00000004399	-1.40862	6.89296e-27	7.58276e-26	1378.45	1397.08	1458.62	4397.28	3663.19	3178.94	PLXND1
ENSG00000004455	1.03224	7.57565e-34	1.16707e-32	4858.16	5024.68	4767.21	2283.26	2359.11	2522.08	AK2
ENSG00000004478	1.25105	1.30209e-23	1.2102e-22	12077.2	12302	12291.4	5990.86	5056.5	4358.27	FKBP4
ENSG00000004534	-1.08192	4.61976e-09	1.51615e-08	573.435	553.489	653.295	902.934	1330.55	1535.18	RBM6
ENSG00000004777	-1.07849	0.0110456	0.0168722	12.0301	11.0514	12.3263	21.5217	28.4348	24.7263	ARHGAP33
ENSG00000004799	-1.8831	2.3014e-44	5.64513e-43	197.494	195.241	173.596	761.086	696.163	632.133	PDK4
ENSG00000004838	-3.30815	2.62942e-31	3.60066e-30	12.0301	17.498	19.5167	185.869	158.843	140.832	ZMYND10
ENSG00000004864	2.08009	2.64817e-69	1.43884e-67	790.979	776.358	785.804	175.109	189.239	192.435	SLC25A13
ENSG00000004866	1.51686	8.6903e-19	6.11021e-18	358.898	348.118	319.457	133.043	132.369	92.4548	ST7
ENSG00000005020	-1.35487	7.4983e-28	8.59159e-27	231.579	211.818	218.792	560.543	535.359	597.731	SKAP2
ENSG00000005108	2.45344	1.59276e-44	3.91958e-43	428.071	463.236	470.455	74.3478	104.915	68.8036	THSD7A
ENSG00000005187	-2.01169	2.3953e-10	8.89305e-10	22.0552	22.1027	15.4079	84.1303	96.0901	60.2031	ACSM3
ENSG00000005469	1.62023	5.00761e-25	5.06069e-24	393.986	361.932	404.714	129.13	105.895	142.982	CROT
ENSG00000005801	-1.18527	2.72638e-11	1.10211e-10	318.798	304.833	311.24	550.76	678.514	897.671	ZNF195
ENSG00000005812	1.1683	5.16891e-20	3.89441e-19	1208.02	1172.36	1282.97	515.543	483.392	632.133	FBXL3
ENSG00000005884	1.42561	1.06123e-43	2.54947e-42	3647.13	3576.04	3796.51	1511.41	1340.36	1249.21	ITGA3
ENSG00000006015	1.2734	3.02111e-24	2.90774e-23	603.51	689.789	601.936	262.174	274.543	247.263	REX1BD
ENSG00000006071	-7.0214	3.09316e-08	9.40982e-08	0	0	0	30.3261	19.6102	20.4261	ABCC8
ENSG00000006607	1.01054	1.54333e-18	1.06877e-17	1065.67	1070.14	1193.6	566.412	588.307	496.676	FARP2
ENSG00000006652	-1.96825	1.51592e-56	5.55068e-55	663.661	627.165	689.247	2250.98	2567.96	2928.45	IFRD1
ENSG00000006704	-1.59381	7.44325e-43	1.70441e-41	372.933	371.141	426.286	1181.74	1255.05	1093.33	GTF2IRD1
ENSG00000006740	1.22711	3.85091e-17	2.43537e-16	1304.26	1389.71	1420.61	687.717	601.053	467.649	ARHGAP44
ENSG00000006756	1.31022	1.71542e-23	1.58465e-22	768.924	775.437	726.226	349.239	300.036	265.539	ARSD
ENSG00000007062	-1.91466	4.33597e-72	2.59799e-70	682.708	647.425	630.697	2572.82	2593.45	2225.36	PROM1
ENSG00000007171	-1.8908	0.000783379	0.00142474	7.01756	4.60473	4.10878	22.5	20.5907	15.0508	NOS2
ENSG00000007202	1.12294	2.26818e-19	1.6475e-18	8134.35	7938.56	8297.67	4306.3	3738.69	3143.46	KIAA0100
ENSG00000007237	3.00468	2.5056e-11	1.01748e-10	59.148	38.6798	64.7132	4.8913	7.84409	7.52539	GAS7
ENSG00000007306	-1.42706	0.000277634	0.000536203	36.0903	13.8142	18.4895	55.7608	45.1035	82.7793	CEACAM7
ENSG00000007376	1.01567	1.18362e-20	9.25822e-20	762.909	781.884	770.396	377.608	407.893	359.069	RPUSD1
ENSG00000007392	1.25304	1.98997e-25	2.0549e-24	617.545	634.532	632.752	245.543	256.894	289.19	LUC7L
ENSG00000007402	-4.25784	2.13024e-20	1.63671e-19	5.01254	4.60473	5.13597	116.413	96.0901	68.8036	CACNA2D2
ENSG00000007516	-1.68707	6.67281e-27	7.35125e-26	171.429	128.933	124.29	432.391	465.743	468.724	BAIAP3
ENSG00000007520	1.08132	9.73988e-14	4.89708e-13	1199	1174.21	1214.14	680.869	551.047	462.274	TSR3
ENSG00000007541	1.46408	8.95153e-31	1.18928e-29	1016.54	1120.79	1158.67	454.891	372.594	366.594	PIGQ
ENSG00000007968	1.6474	1.71711e-22	1.48741e-21	608.523	647.425	631.724	254.348	188.258	159.108	E2F2
ENSG00000008196	-2.17606	0.000577764	0.00106861	6.01505	3.68379	2.05439	20.5435	19.6102	12.9007	TFAP2B
ENSG00000008256	1.2295	1.90539e-31	2.62342e-30	1829.58	1841.89	1939.34	849.13	828.532	713.837	CYTH3
ENSG00000008300	-1.55639	4.76404e-25	4.82741e-24	169.424	163.008	129.426	417.717	473.587	468.724	CELSR3
ENSG00000008394	1.08736	1.70938e-29	2.12398e-28	13454.7	13378.6	12996.1	6167.93	5720.3	6857.78	MGST1
ENSG00000008441	1.9022	7.09995e-42	1.54861e-40	4089.23	4216.09	4313.19	1343.15	1118.76	912.722	NFIX
ENSG00000008517	1.85369	3.41254e-07	9.32757e-07	54.1355	61.7034	56.4957	17.6087	7.84409	22.5762	IL32
ENSG00000008710	-1.55284	8.24772e-25	8.19313e-24	305.765	318.647	286.587	725.869	928.544	1020.23	PKD1
ENSG00000009413	-1.13076	3.65343e-26	3.89194e-25	447.119	477.971	441.693	981.195	1060.91	951.424	REV3L
ENSG00000009724	-1.57066	0.00170579	0.00295488	9.02258	9.20946	4.10878	21.5217	20.5907	24.7263	MASP2
ENSG00000009950	-1.05241	0.00541742	0.00871236	12.0301	23.0237	16.4351	30.3261	36.2789	40.8521	MLXIPL
ENSG00000010030	2.3827	8.50003e-15	4.57896e-14	81.2032	94.8575	103.747	19.5652	11.7661	22.5762	ETV7
ENSG00000010219	-1.09593	1.32564e-13	6.57789e-13	193.484	171.296	172.569	351.195	365.731	432.172	DYRK4
ENSG00000010310	-5.26836	5.68508e-21	4.50733e-20	2.00502	4.60473	3.08158	71.413	134.33	172.009	GIPR
ENSG00000010318	-1.74037	1.08683e-10	4.17095e-10	27.0677	24.8656	24.6527	75.326	88.246	92.4548	PHF7
ENSG00000010319	-2.08381	2.64996e-11	1.07208e-10	25.0627	23.0237	21.5711	109.565	119.622	65.5784	SEMA3G
ENSG00000010361	-1.14678	3.66067e-14	1.8907e-13	351.88	322.331	300.968	843.26	709.89	605.256	FUZ
ENSG00000010704	1.65606	1.01597e-44	2.52477e-43	1043.61	1107.9	1036.44	361.956	352.004	296.715	HFE
ENSG00000011021	-1.39626	4.9631e-23	4.46237e-22	164.411	171.296	169.487	495	421.62	412.821	CLCN6
ENSG00000011028	-2.86471	2.51219e-21	2.02997e-20	14.0351	16.577	18.4895	131.087	132.369	93.5298	MRC2
ENSG00000011105	1.12914	8.24236e-20	6.14287e-19	1276.19	1194.47	1198.74	630.978	563.794	481.625	TSPAN9
ENSG00000011426	1.72757	9.78306e-61	4.13096e-59	6181.47	5945.63	6127.21	2039.67	1831.59	1639.46	ANLN
ENSG00000011485	1.12102	1.26137e-16	7.72571e-16	1945.87	2015.03	2030.76	1075.11	922.661	755.764	PPP5C
ENSG00000011677	4.08141	2.79641e-10	1.0309e-09	43.1079	32.2331	44.1693	3.91304	1.96102	1.07506	GABRA3
ENSG00000012171	-3.7642	2.4562e-40	5.05891e-39	16.0401	8.28852	23.6255	196.63	227.479	219.311	SEMA3B
ENSG00000012822	-1.26628	6.26357e-41	1.32426e-39	539.35	570.066	557.766	1366.63	1308	1336.29	CALCOCO1
ENSG00000013275	1.04504	3.16373e-36	5.41909e-35	3114.79	3087.93	3130.89	1540.76	1544.31	1437.35	PSMC4
ENSG00000013288	1.17552	1.71936e-22	1.4885e-21	1103.76	1243.28	1265.5	582.065	541.242	475.175	MAN2B2
ENSG00000013392	-1.59116	2.41819e-29	2.9827e-28	201.504	210.897	252.69	604.565	669.689	728.888	RWDD2A
ENSG00000013441	-3.16709	3.8325e-42	8.46892e-41	113.283	108.672	93.4747	629.021	944.232	1262.12	CLK1
ENSG00000013810	1.97485	1.98516e-38	3.78052e-37	2452.14	2539.97	2514.57	767.934	648.118	492.375	TACC3
ENSG00000014257	1.50405	5.71699e-17	3.57672e-16	280.702	230.237	266.043	93.9129	102.954	76.3289	ACPP
ENSG00000015285	-2.52132	4.6153e-06	1.11265e-05	5.01254	5.52568	5.13597	44.0217	26.4738	19.351	WAS
ENSG00000015520	-3.08364	1.26042e-07	3.61528e-07	3.00753	2.76284	5.13597	23.4782	39.2204	29.0265	NPC1L1
ENSG00000016864	-1.09428	1.26338e-32	1.8257e-31	658.648	654.793	678.975	1388.15	1459.98	1405.1	GLT8D1
ENSG00000018236	-5.46819	6.41811e-107	7.78337e-105	32.0803	41.4426	26.707	1909.56	1478.61	1066.46	CNTN1
ENSG00000018280	-1.91044	0.000196272	0.000386702	3.00753	10.1304	12.3263	27.3913	23.5323	45.1523	SLC11A1
ENSG00000019169	4.32446	8.31216e-09	2.66901e-08	33.0828	37.7588	29.7886	0.97826	3.92204	0	MARCO
ENSG00000019485	1.35473	8.76737e-07	2.29027e-06	75.1881	74.5967	61.6316	28.3695	27.4543	26.8764	PRDM11
ENSG00000019582	5.65692	5.38843e-98	5.79313e-96	602.508	617.955	611.181	12.7174	14.7077	8.60044	CD74
ENSG00000020129	1.6477	4.96106e-31	6.67893e-30	506.267	501.916	542.358	141.848	185.317	167.709	NCDN
ENSG00000020181	-4.65334	3.49639e-37	6.30222e-36	6.01505	10.1304	4.10878	163.369	172.57	181.684	ADGRA2
ENSG00000020577	-2.31145	3.40527e-26	3.63781e-25	52.1304	42.3635	58.5501	206.413	252.972	298.865	SAMD4A
ENSG00000021645	6.93983	4.71322e-08	1.41257e-07	27.0677	24.8656	16.4351	0	0	0	NRXN3
ENSG00000021762	1.65786	4.76279e-23	4.29246e-22	1562.91	1544.43	1649.67	626.086	503.983	376.269	OSBPL5
ENSG00000021826	-1.39114	0.000487032	0.000909562	17.0426	12.8933	13.3535	50.8695	34.3179	27.9514	CPS1
ENSG00000022267	-2.61234	8.39563e-38	1.55396e-36	48.1204	45.1264	38.0062	232.826	275.524	295.64	FHL1
ENSG00000022556	1.92127	2.53116e-46	6.73155e-45	1851.63	1802.29	1965.02	580.108	488.295	413.896	NLRP2
ENSG00000022976	-1.08682	8.69188e-15	4.67401e-14	184.462	210.897	220.847	402.065	433.386	474.099	ZNF839
ENSG00000023041	1.38648	2.27176e-26	2.44238e-25	1088.72	1142.89	1093.96	368.804	407.893	496.676	ZDHHC6
ENSG00000023445	1.60073	1.0192e-25	1.06626e-24	319.8	317.727	303.022	94.8912	105.895	109.656	BIRC3
ENSG00000023697	1.06912	9.16547e-20	6.80741e-19	951.381	961.468	981.998	475.434	402.99	502.051	DERA
ENSG00000023839	1.60041	4.8764e-69	2.62132e-67	2540.36	2532.6	2637.83	864.782	880.499	796.616	ABCC2
ENSG00000023909	2.21818	7.85652e-176	2.97743e-173	16225.6	16412.2	16891.2	3446.41	3486.7	3712.17	GCLM
ENSG00000024526	1.06395	3.47985e-19	2.5048e-18	2324.82	2114.49	2220.79	960.651	1006	1220.19	DEPDC1
ENSG00000024862	-1.97563	8.44616e-55	2.9033e-53	285.715	297.466	261.935	993.912	1115.82	1216.96	CCDC28A
ENSG00000025039	-2.13356	8.20682e-06	1.92491e-05	6.01505	7.36757	6.16316	27.3913	26.4738	32.2517	RRAGD
ENSG00000025423	-1.3061	2.52509e-11	1.02429e-10	101.253	72.7548	86.2843	237.717	222.576	181.684	HSD17B6
ENSG00000026036	-2.53345	5.24961e-07	1.40648e-06	7.01756	6.44663	5.13597	22.5	37.2594	48.3775	RTEL1-TNFRSF6B
ENSG00000026103	2.35869	6.09002e-30	7.77748e-29	266.667	275.363	248.581	41.0869	45.1035	68.8036	FAS
ENSG00000026508	2.9923	7.08131e-197	3.46276e-194	24205.6	24253.1	24891	3286.95	3207.25	2722.04	CD44
ENSG00000026559	-1.12501	4.29779e-11	1.71855e-10	96.2408	91.1737	84.2299	201.522	205.907	184.91	KCNG1
ENSG00000026950	1.50781	4.45049e-33	6.61421e-32	582.457	566.382	531.059	205.435	200.024	184.91	BTN3A1
ENSG00000028137	-2.25327	0.000242865	0.00047218	3.00753	3.68379	5.13597	22.5	19.6102	13.9757	TNFRSF1B
ENSG00000029363	1.09989	4.7666e-33	7.07015e-32	3369.43	3366.98	3584.91	1502.61	1614.9	1698.59	BCLAF1
ENSG00000029639	-1.13684	4.73184e-08	1.41759e-07	151.379	158.403	143.807	252.391	308.861	437.548	TFB1M
ENSG00000029993	1.30338	1.04419e-22	9.17082e-22	6618.56	6598.58	6605.89	3171.52	2633.65	2225.36	HMGB3
ENSG00000030110	1.10434	4.44578e-23	4.02109e-22	674.688	665.844	634.806	308.152	314.744	295.64	BAK1
ENSG00000031698	-1.32391	3.49282e-31	4.75293e-30	2891.23	2789.55	2746.72	6140.54	7033.21	7925.31	SARS
ENSG00000032219	-1.15424	3.56289e-22	3.02407e-21	396.993	328.778	358.491	796.304	844.22	770.815	ARID4A
ENSG00000033011	1.58695	4.12418e-32	5.79411e-31	833.085	844.508	856.68	264.13	331.413	247.263	ALG1
ENSG00000033030	-1.12424	9.51245e-20	7.05476e-19	484.212	406.137	438.612	869.673	1002.08	1024.53	ZCCHC8
ENSG00000033050	1.03266	1.29017e-32	1.86087e-31	1980.96	1976.35	2080.07	1003.69	981.492	965.4	ABCF2
ENSG00000033327	-2.98263	4.26429e-88	3.71508e-86	107.268	104.067	102.719	936.195	797.156	748.239	GAB2
ENSG00000034677	-1.55751	8.62575e-69	4.57195e-67	1254.14	1176.97	1279.88	3511.95	3797.52	3611.11	RNF19A
ENSG00000035141	1.00247	3.1025e-19	2.23956e-18	919.3	847.271	946.046	421.63	451.035	481.625	FAM136A
ENSG00000035664	-2.18073	1.16476e-68	6.13075e-67	142.356	152.877	144.834	663.26	667.728	665.459	DAPK2
ENSG00000036054	-1.17488	1.52259e-19	1.11935e-18	1552.89	1509.43	1458.62	2876.08	3371.98	3960.5	TBC1D23
ENSG00000036672	-1.50265	0.00428158	0.00699628	11.0276	7.36757	4.10878	15.6522	22.5518	25.8013	USP2
ENSG00000037042	-1.33226	9.28975e-17	5.75024e-16	108.271	127.091	145.862	298.369	333.374	327.892	TUBG2
ENSG00000037749	1.0386	2.13174e-21	1.72808e-20	648.623	643.742	636.86	311.087	306.9	321.442	MFAP3
ENSG00000037965	-1.23151	0.0109774	0.0167782	12.0301	6.44663	8.21755	21.5217	22.5518	18.2759	HOXC8
ENSG00000038002	1.41237	1.01886e-29	1.286e-28	584.462	566.382	553.658	194.674	224.537	221.461	AGA
ENSG00000038219	-1.11962	9.30356e-15	4.99407e-14	601.505	663.081	654.323	1647.39	1366.83	1154.61	BOD1L1
ENSG00000038532	1.41204	3.96698e-26	4.21707e-25	504.262	519.414	511.543	198.587	209.829	167.709	CLEC16A
ENSG00000039068	-1.68278	1.5235e-29	1.89456e-28	143.359	141.826	159.215	414.782	503.002	508.501	CDH1
ENSG00000039139	-1.339	5.52749e-08	1.64425e-07	34.0853	44.2054	40.0606	93.9129	89.2265	117.181	DNAH5
ENSG00000040199	1.07491	1.06591e-19	7.88968e-19	522.307	528.623	515.651	238.695	259.835	245.113	PHLPP2
ENSG00000042062	-4.53653	7.74864e-55	2.66958e-53	47.1179	44.2054	43.1422	595.76	1010.91	1514.75	RIPOR3
ENSG00000042286	1.41855	5.66782e-38	1.05811e-36	912.283	977.124	997.405	383.478	352.004	344.018	AIFM2
ENSG00000042317	-2.29897	6.13692e-42	1.34436e-40	85.2132	87.4899	92.4475	385.434	415.737	504.201	SPATA7
ENSG00000042753	1.39841	1.38241e-65	6.6107e-64	5538.86	5751.31	5771.8	2145.32	2075.74	2252.24	AP2S1
ENSG00000042980	3.84355	9.96377e-07	2.5872e-06	30.0753	23.9446	18.4895	2.93478	0	2.15011	ADAM28
ENSG00000043591	-1.17468	4.9003e-09	1.60371e-08	67.1681	69.071	66.7676	178.043	139.233	140.832	ADRB1
ENSG00000044459	3.45799	2.91931e-23	2.66589e-22	126.316	137.221	110.937	16.6304	13.7272	3.22517	CNTLN
ENSG00000047346	-1.00417	3.65781e-30	4.73516e-29	966.418	937.524	991.242	1872.39	1969.85	1964.13	FAM214A
ENSG00000047597	2.1706	1.11007e-09	3.87553e-09	54.1355	80.1223	61.6316	9.7826	14.7077	19.351	XK
ENSG00000047621	1.00254	5.15818e-12	2.21761e-11	594.488	544.279	558.794	236.739	281.407	330.042	C12orf4
ENSG00000048828	1.15647	1.51128e-27	1.71864e-26	6323.82	6549.77	6535.01	3215.54	2923.88	2566.16	FAM120A
ENSG00000049089	1.1351	5.26712e-10	1.89699e-09	166.416	203.529	187.977	92.9347	79.4214	81.7042	COL9A2
ENSG00000049323	1.91216	1.08521e-37	1.99888e-36	3544.87	3569.59	3633.19	1144.56	965.804	743.938	LTBP1
ENSG00000050030	-4.95079	6.92883e-10	2.46501e-09	2.00502	0.920946	1.02719	45.9782	44.123	31.1766	NEXMIF
ENSG00000050165	-1.82039	4.33504e-14	2.23065e-13	51.1279	34.996	47.2509	190.761	144.135	134.382	DKK3
ENSG00000050344	1.1456	8.58473e-13	3.97726e-12	402.006	414.426	390.334	192.717	208.849	142.982	NFE2L3
ENSG00000050426	-2.00506	5.86546e-86	4.78035e-84	323.81	345.355	354.382	1343.15	1401.15	1364.25	LETMD1
ENSG00000050438	-2.21247	3.63828e-46	9.57512e-45	82.2057	78.2804	92.4475	401.087	397.107	371.969	SLC4A8
ENSG00000050555	1.66228	2.48214e-05	5.50825e-05	32.0803	37.7588	45.1965	14.6739	9.80511	11.8256	LAMC3
ENSG00000050628	1.8559	1.94185e-22	1.67348e-21	219.549	186.952	204.412	53.8043	55.8891	59.1281	PTGER3
ENSG00000050730	8.33964	3.24427e-12	1.42221e-11	121.304	111.435	119.155	0.97826	0	0	TNIP3
ENSG00000050748	-1.10175	2.14322e-39	4.24695e-38	1958.9	1846.5	1929.07	3923.8	4166.19	4216.37	MAPK9
ENSG00000051108	-1.68931	2.55877e-108	3.15353e-106	1919.8	1965.3	1956.8	6138.58	6359.6	6342.83	HERPUD1
ENSG00000051523	1.22972	1.00519e-39	2.00496e-38	1411.53	1464.3	1492.51	630.978	603.995	627.832	CYBA
ENSG00000052795	-1.32027	1.16744e-06	3.00717e-06	44.1104	30.3912	34.9246	112.5	80.4019	79.5541	FNIP2
ENSG00000052802	1.31846	7.13349e-34	1.10007e-32	3046.62	3043.73	2935.72	1157.28	1100.13	1363.17	MSMO1
ENSG00000053108	-1.42068	1.07226e-05	2.47969e-05	18.0452	32.2331	35.9518	96.8477	58.8307	75.2539	FSTL4
ENSG00000053524	-1.90659	4.30808e-08	1.29473e-07	12.0301	15.6561	18.4895	53.8043	70.5968	48.3775	MCF2L2
ENSG00000053702	-2.21681	0.000319481	0.0006118	8.02007	2.76284	3.08158	13.6956	21.5712	29.0265	NRIP2
ENSG00000053747	-2.29498	1.0952e-23	1.0223e-22	75.1881	72.7548	67.7948	444.13	366.711	247.263	LAMA3
ENSG00000053918	-4.75075	9.84487e-34	1.51051e-32	5.01254	11.0514	3.08158	212.282	160.804	152.658	KCNQ1
ENSG00000054116	1.10357	1.43492e-30	1.88983e-29	1787.47	1811.5	1777.05	785.543	819.707	897.671	TRAPPC3
ENSG00000054118	1.09957	1.79127e-17	1.15745e-16	4447.13	4350.55	4561.77	2365.43	2159.09	1708.26	THRAP3
ENSG00000054148	1.16235	1.69414e-28	2.00168e-27	1476.69	1535.22	1580.85	658.369	643.215	751.464	PHPT1
ENSG00000054392	-1.01976	0.00160274	0.00279038	39.0978	27.6284	26.707	76.3043	70.5968	41.9272	HHAT
ENSG00000054598	-2.49182	2.88056e-12	1.27085e-11	9.02258	16.577	14.3807	80.2173	89.2265	55.9029	FOXC1
ENSG00000054983	-1.99108	1.92602e-08	5.9524e-08	15.0376	14.7351	15.4079	73.3695	62.7527	43.0022	GALC
ENSG00000055118	-1.21296	0.000427255	0.000804567	17.0426	14.7351	27.7342	46.9565	45.1035	45.1523	KCNH2
ENSG00000055163	-4.15542	3.87456e-17	2.44829e-16	0	3.68379	9.24475	71.413	83.3435	73.1038	CYFIP2
ENSG00000055732	-1.01025	1.26782e-07	3.63442e-07	143.359	159.324	156.134	229.891	352.004	342.943	MCOLN3
ENSG00000056487	-9.12271	3.25749e-14	1.6911e-13	0	0	0	93.9129	115.7	92.4548	PHF21B
ENSG00000056558	-2.76782	0.000446262	0.00083786	2.00502	6.44663	1.02719	6.84782	22.5518	36.5519	TRAF1
ENSG00000056736	-1.19258	3.01247e-07	8.29838e-07	48.1204	36.8379	45.1965	104.674	92.1681	99.9802	IL17RB
ENSG00000057593	-2.3346	6.40733e-18	4.2694e-17	25.0627	23.0237	18.4895	97.826	123.544	115.031	F7
ENSG00000057657	2.12758	1.1673e-06	3.00717e-06	38.0953	48.8102	31.843	12.7174	5.88307	8.60044	PRDM1
ENSG00000058056	1.06173	1.06416e-14	5.69417e-14	1021.56	997.385	1029.25	581.086	458.879	419.272	USP13
ENSG00000058085	2.41094	1.10206e-24	1.08622e-23	182.457	157.482	163.324	38.1521	32.3569	23.6512	LAMC2
ENSG00000058091	-5.32551	4.13341e-33	6.15505e-32	6.01505	2.76284	4.10878	185.869	150.018	176.309	CDK14
ENSG00000058262	1.06906	4.79194e-24	4.58014e-23	12347.9	12416.2	12774.2	6641.41	5957.59	5291.42	SEC61A1
ENSG00000058404	-4.36279	1.15888e-08	3.66064e-08	0	2.76284	2.05439	45	25.4933	30.1016	CAMK2B
ENSG00000059145	1.4374	8.23128e-33	1.20326e-31	670.678	647.425	639.942	228.913	231.401	263.389	UNKL
ENSG00000059377	8.39046	2.50138e-12	1.11002e-11	136.341	115.118	112.991	0	0	1.07506	TBXAS1
ENSG00000059804	-5.99689	1.48381e-44	3.66337e-43	3.00753	4.60473	5.13597	268.043	272.582	274.139	SLC2A3
ENSG00000059915	-1.36168	0.000407304	0.000769003	16.0401	14.7351	10.2719	40.1087	34.3179	31.1766	PSD
ENSG00000060140	1.5278	8.00143e-16	4.66335e-15	203.509	167.612	184.895	64.5652	65.6943	62.3532	STYK1
ENSG00000060558	1.59482	1.19668e-20	9.35078e-20	439.099	463.236	480.727	184.891	155.901	116.106	GNA15
ENSG00000060642	-1.03858	2.13859e-14	1.11944e-13	179.449	210.897	223.928	413.804	424.561	423.572	PIGV
ENSG00000061273	-1.22038	3.14029e-37	5.67386e-36	864.162	899.765	949.127	2230.43	2044.37	2045.83	HDAC7
ENSG00000061455	1.04739	0.00375135	0.00619125	38.0953	33.1541	41.0878	18.5869	22.5518	12.9007	PRDM6
ENSG00000061656	-2.94721	2.99882e-26	3.21039e-25	16.0401	29.4703	33.8974	178.043	179.434	255.863	SPAG4
ENSG00000062282	-1.63464	1.54467e-31	2.13258e-30	250.627	231.158	217.765	818.804	710.871	641.808	DGAT2
ENSG00000062485	1.08543	3.97734e-21	3.17999e-20	5409.54	5451.08	5614.64	2922.06	2602.28	2238.27	CS
ENSG00000063180	-2.1497	7.72028e-71	4.38321e-69	202.507	184.189	198.248	898.043	883.441	811.667	CA11
ENSG00000063244	1.59227	5.83382e-51	1.77937e-49	5092.74	5172.04	5343.46	1886.09	1768.84	1520.13	U2AF2
ENSG00000063660	1.25012	1.73758e-36	3.02759e-35	2735.85	2964.53	3010.71	1312.82	1207.99	1140.63	GPC1
ENSG00000064115	1.38619	7.06168e-42	1.54248e-40	2287.72	2131.99	2052.33	886.303	773.623	815.967	TM7SF3
ENSG00000064205	-2.45806	0.000572935	0.00106033	0	6.44663	3.08158	15.6522	22.5518	15.0508	WISP2
ENSG00000064225	4.88923	4.9896e-31	6.71139e-30	161.404	137.221	150.998	1.95652	5.88307	7.52539	ST3GAL6
ENSG00000064393	2.64312	1.97825e-110	2.52002e-108	2706.77	2743.5	2413.91	472.5	388.282	397.771	HIPK2
ENSG00000064763	-2.65041	2.81505e-64	1.28534e-62	69.1731	74.5967	70.8764	453.913	469.665	424.647	FAR2
ENSG00000064787	-2.4619	1.40906e-47	3.97026e-46	282.707	279.047	285.56	1898.8	1575.68	1192.24	BCAS1
ENSG00000064886	3.80468	2.14402e-31	2.94662e-30	148.371	141.826	133.535	6.84782	10.7856	12.9007	CHI3L2
ENSG00000065320	-4.6646	3.7217e-75	2.42134e-73	27.0677	23.0237	20.5439	758.151	558.891	474.099	NTN1
ENSG00000065328	1.95637	2.85721e-47	7.94723e-46	916.293	934.761	903.931	270	243.167	195.66	MCM10
ENSG00000065621	-1.20154	7.14107e-08	2.09993e-07	56.1405	66.3081	69.8492	125.217	181.395	135.457	GSTO2
ENSG00000065717	1.53219	3.95259e-42	8.69909e-41	1383.46	1326.16	1342.54	501.847	487.314	410.671	TLE2
ENSG00000065833	2.46949	8.20446e-149	2.14434e-146	13025.6	12650.1	12970.4	2131.63	2308.12	2539.28	ME1
ENSG00000065978	1.75964	9.52872e-68	4.83096e-66	25921.9	25984.5	26076.4	8414.01	7791.14	6823.38	YBX1
ENSG00000065989	-2.11381	3.7156e-17	2.35175e-16	25.0627	29.4703	30.8158	140.869	118.642	109.656	PDE4A
ENSG00000066136	1.06409	1.38214e-23	1.28146e-22	782.959	806.749	792.994	360.978	397.107	381.645	NFYC
ENSG00000066185	-2.23502	7.04812e-05	0.000147065	7.01756	3.68379	6.16316	35.2174	14.7077	29.0265	ZMYND12
ENSG00000066279	1.12525	9.25349e-29	1.10626e-27	1706.27	1736.91	1764.72	829.564	836.376	720.287	ASPM
ENSG00000066427	-1.16121	7.29432e-20	5.44703e-19	437.094	424.556	434.503	833.477	995.219	1070.76	ATXN3
ENSG00000066468	1.21698	6.01807e-08	1.7811e-07	321.805	256.944	310.213	154.565	145.116	81.7042	FGFR2
ENSG00000066583	1.18651	3.38244e-16	2.00919e-15	428.071	433.766	378.007	202.5	161.784	180.609	ISOC1
ENSG00000066697	1.45025	3.86887e-23	3.50976e-22	396.993	381.272	456.074	139.891	155.901	155.883	MSANTD3
ENSG00000066777	-1.57489	8.23469e-51	2.5016e-49	1731.33	1747.04	1766.77	5515.43	5517.34	4591.56	ARFGEF1
ENSG00000066923	-1.08153	0.00403597	0.00662279	21.0527	27.6284	24.6527	38.1521	38.2399	79.5541	STAG3
ENSG00000066926	2.00364	9.25803e-65	4.33156e-63	1308.27	1296.69	1381.58	303.261	316.705	375.194	FECH
ENSG00000067177	1.16367	4.5372e-21	3.61426e-20	612.533	587.564	623.507	273.913	295.134	244.038	PHKA1
ENSG00000067191	-2.45683	1.13762e-22	9.95679e-22	29.0727	49.7311	28.7614	174.13	188.258	232.212	CACNB1
ENSG00000067225	1.53935	5.13165e-30	6.58128e-29	68658.8	67989.8	68487.1	27811	23557.8	19204.8	PKM
ENSG00000067601	-1.0826	0.00557955	0.0089503	20.0502	17.498	12.3263	27.3913	46.084	32.2517	PMS2P4
ENSG00000068028	-1.97265	6.88017e-46	1.79203e-44	127.319	126.17	110.937	471.521	492.217	467.649	RASSF1
ENSG00000068078	-2.68966	1.6072e-18	1.11097e-17	25.0627	23.0237	15.4079	153.587	160.804	95.6799	FGFR3
ENSG00000068079	2.94103	9.44852e-71	5.32454e-69	557.395	598.615	532.087	88.0434	61.7722	69.8786	IFI35
ENSG00000068366	1.77249	3.21995e-38	6.07105e-37	654.638	616.113	628.643	171.195	169.628	216.086	ACSL4
ENSG00000068650	1.13355	8.76234e-26	9.19863e-25	901.255	919.105	987.134	450.978	421.62	406.371	ATP11A
ENSG00000068724	1.19297	2.19286e-16	1.32016e-15	2423.06	2436.82	2488.89	1302.06	1040.32	870.795	TTC7A
ENSG00000068878	1.17006	1.79669e-25	1.86038e-24	3641.11	3759.3	3863.28	1866.52	1675.69	1462.08	PSME4
ENSG00000068971	-1.45873	2.73427e-13	1.31625e-12	58.1455	58.0196	69.8492	178.043	149.038	183.834	PPP2R5B
ENSG00000068976	-1.49814	0.00898948	0.0139323	6.01505	6.44663	5.13597	11.7391	15.6882	22.5762	PYGM
ENSG00000069122	-5.36177	7.05839e-198	3.5666e-195	46.1154	48.8102	51.3597	2118.91	2209.09	1684.61	ADGRF5
ENSG00000069667	-1.28855	8.32262e-14	4.19982e-13	80.2007	81.0433	80.1211	184.891	204.927	199.96	RORA
ENSG00000069696	-1.91859	0.00326324	0.00543897	5.01254	1.84189	9.24475	9.7826	22.5518	27.9514	DRD4
ENSG00000070010	1.23606	1.79728e-16	1.08892e-15	1160.9	1076.59	1089.85	376.63	472.606	564.404	UFD1
ENSG00000070182	-1.37219	5.23899e-10	1.88731e-09	57.143	61.7034	51.3597	173.152	147.077	120.406	SPTB
ENSG00000070214	1.53397	2.37088e-71	1.39303e-69	4442.12	4221.62	4206.36	1415.54	1482.53	1547	SLC44A1
ENSG00000070404	-1.02312	1.15809e-07	3.3388e-07	72.1806	67.2291	61.6316	139.891	133.35	135.457	FSTL3
ENSG00000070444	-1.51977	1.23696e-22	1.07826e-21	293.735	306.675	293.778	1000.76	875.597	686.96	MNT
ENSG00000070526	2.23141	8.27578e-08	2.41953e-07	40.1003	46.9683	35.9518	9.7826	7.84409	8.60044	ST6GALNAC1
ENSG00000070601	2.13711	6.64679e-12	2.8303e-11	72.1806	69.9919	74.9852	17.6087	18.6297	12.9007	FRMPD1
ENSG00000070669	-1.72759	2.0268e-33	3.05411e-32	867.17	777.279	770.396	2241.19	2573.84	3183.24	ASNS
ENSG00000070729	1.63593	3.39763e-33	5.06936e-32	424.061	419.031	420.122	143.804	133.35	129.007	CNGB1
ENSG00000070731	-2.08552	1.98228e-13	9.6715e-13	23.0577	25.7865	31.843	130.109	127.466	83.8543	ST6GALNAC2
ENSG00000070759	-1.03856	2.4984e-13	1.20748e-12	202.507	180.506	167.433	373.695	402.99	353.693	TESK2
ENSG00000070778	1.07756	5.00698e-14	2.56484e-13	352.883	323.252	327.675	165.326	166.687	142.982	PTPN21
ENSG00000070785	1.44829	5.66383e-35	9.13383e-34	667.671	658.477	678.975	228.913	245.128	261.238	EIF2B3
ENSG00000070882	2.68946	1.41722e-16	8.64187e-16	81.2032	83.8061	108.883	10.7609	16.6687	15.0508	OSBPL3
ENSG00000071054	1.83718	1.10833e-46	2.99486e-45	1224.06	1161.31	1190.52	379.565	337.296	282.74	MAP4K4
ENSG00000071082	-1.102	5.95617e-10	2.13551e-09	10179.5	10217.9	9465.59	16947.4	18656.2	28499.7	RPL31
ENSG00000071205	6.20679	1.88839e-40	3.90533e-39	295.74	268.916	254.744	7.82608	0.980511	2.15011	ARHGAP10
ENSG00000071242	3.40495	2.75946e-91	2.59817e-89	548.372	545.2	550.576	50.8695	59.8112	44.0773	RPS6KA2
ENSG00000071246	-3.2247	3.59777e-11	1.44511e-10	7.01756	1.84189	6.16316	44.0217	48.045	46.2274	VASH1
ENSG00000071282	-1.94078	1.24992e-47	3.52839e-46	146.366	149.193	150.998	585.978	603.014	524.627	LMCD1
ENSG00000071539	1.60579	3.80104e-43	8.87828e-42	1254.14	1357.48	1314.81	463.695	449.074	376.269	TRIP13
ENSG00000071626	1.08002	1.1599e-42	2.62042e-41	3914.8	3941.65	4080.02	1908.59	1843.36	1894.25	DAZAP1
ENSG00000071655	1.0897	2.89632e-19	2.09472e-18	1041.61	1068.3	1107.32	560.543	437.308	513.877	MBD3
ENSG00000071967	-3.25264	1.29674e-80	9.36058e-79	55.138	46.9683	48.2781	504.782	466.723	460.124	CYBRD1
ENSG00000072182	-5.59147	1.16552e-06	3.00325e-06	1.00251	0.920946	0	13.6956	29.4153	51.6027	ASIC4
ENSG00000072195	-2.43654	4.42963e-21	3.53229e-20	30.0753	36.8379	24.6527	145.761	146.096	206.411	SPEG
ENSG00000072274	1.32285	1.10712e-48	3.17856e-47	64805.2	62139	64117.5	27231.8	25782.5	23359.9	TFRC
ENSG00000072422	-2.37858	3.70419e-88	3.24577e-86	254.637	225.632	207.493	1149.46	1237.41	1190.09	RHOBTB1
ENSG00000072501	1.6389	3.12691e-22	2.66297e-21	7135.86	6930.12	7296.16	2895.65	2253.21	1709.34	SMC1A
ENSG00000072506	1.17841	9.67716e-41	2.02619e-39	3134.84	3068.59	3218.2	1461.52	1385.46	1314.79	HSD17B10
ENSG00000072818	-1.82957	8.18523e-05	0.000169647	14.0351	7.36757	8.21755	24.4565	31.3764	49.4526	ACAP1
ENSG00000073008	1.04902	1.42794e-32	2.05566e-31	2002.01	2019.64	2127.32	959.673	1006.99	1005.18	PVR
ENSG00000073067	-1.07105	0.0253636	0.0366109	8.02007	12.8933	15.4079	14.6739	27.4543	34.4018	CYP2W1
ENSG00000073111	1.17948	3.70886e-09	1.22757e-08	4473.19	4501.59	4416.93	2664.78	1894.35	1352.42	MCM2
ENSG00000073282	-1.10281	2.36323e-09	7.9574e-09	106.266	120.644	145.862	293.478	283.368	222.536	TP63
ENSG00000073417	-1.59591	5.43824e-38	1.01776e-36	186.467	192.478	191.058	552.717	564.774	606.331	PDE8A
ENSG00000073464	1.99858	5.12657e-25	5.17057e-24	187.469	206.292	199.276	46.9565	50.0061	51.6027	CLCN4
ENSG00000073605	-3.16926	3.78603e-36	6.44859e-35	195.489	244.051	249.608	1204.24	2154.18	2842.45	GSDMB
ENSG00000073670	-2.92201	2.25651e-09	7.60819e-09	6.01505	4.60473	5.13597	32.2826	47.0645	39.7771	ADAM11
ENSG00000073711	1.67676	8.73425e-38	1.6127e-36	781.957	694.394	758.069	239.674	253.952	204.261	PPP2R3A
ENSG00000073849	2.14031	7.6117e-47	2.07156e-45	13335.4	13179.7	13237.5	3624.45	3044.49	2346.85	ST6GAL1
ENSG00000073969	1.06498	3.89203e-15	2.16036e-14	1650.13	1762.69	1649.67	913.695	849.123	655.784	NSF
ENSG00000074071	1.09572	9.41098e-21	7.39943e-20	3004.52	3099.91	2977.84	1601.41	1424.68	1222.34	MRPS34
ENSG00000074201	-1.18347	7.42585e-40	1.49493e-38	1101.76	1117.11	1140.19	2420.21	2531.68	2677.96	CLNS1A
ENSG00000074211	1.04872	1.6232e-28	1.91936e-27	2044.11	1994.77	1876.68	998.803	955.018	905.197	PPP2R2C
ENSG00000074590	-1.92009	5.22506e-37	9.31843e-36	168.421	174.98	156.134	700.434	656.943	533.228	NUAK1
ENSG00000074855	-1.1752	5.89737e-23	5.26491e-22	286.717	294.703	331.784	654.456	717.734	689.111	ANO8
ENSG00000074935	-1.35014	7.69241e-11	3.00075e-10	190.477	206.292	225.983	368.804	553.989	665.459	TUBE1
ENSG00000075218	1.49152	5.38066e-22	4.52387e-21	451.129	449.422	470.455	186.848	169.628	130.082	GTSE1
ENSG00000075223	1.40197	8.8634e-31	1.17963e-29	7038.61	6565.43	6867.82	2926.95	2631.69	2186.66	SEMA3C
ENSG00000075290	-1.28447	0.00087359	0.00157858	15.0376	11.0514	17.4623	35.2174	41.1815	29.0265	WNT8B
ENSG00000075336	1.0753	4.14939e-16	2.45227e-15	711.781	714.654	756.015	313.043	320.627	403.146	TIMM21
ENSG00000075702	2.24037	7.63935e-41	1.60395e-39	479.199	556.252	556.739	135	91.1875	110.731	WDR62
ENSG00000075826	-2.86857	3.96372e-07	1.07681e-06	2.00502	8.28852	8.21755	20.5435	51.9671	63.4283	SEC31B
ENSG00000075891	1.48724	0.00644276	0.010215	12.0301	24.8656	22.5983	4.8913	7.84409	8.60044	PAX2
ENSG00000076003	1.6081	8.23181e-31	1.09654e-29	2454.14	2443.27	2446.78	960.651	789.312	657.934	MCM6
ENSG00000076053	-1.0778	4.80532e-23	4.32564e-22	1120.8	1123.55	1150.46	2192.28	2292.44	2682.26	RBM7
ENSG00000076344	-4.21717	3.30075e-12	1.44529e-11	2.00502	4.60473	1.02719	40.1087	55.8891	49.4526	RGS11
ENSG00000076382	1.7817	9.97214e-29	1.1903e-27	1658.15	1677.96	1729.79	576.195	531.437	364.444	SPAG5
ENSG00000076641	2.6978	3.95296e-06	9.60663e-06	23.0577	33.1541	22.5983	1.95652	3.92204	6.45033	PAG1
ENSG00000077232	1.10568	1.10554e-51	3.46976e-50	11603	11156.3	11081.4	5199.45	5250.64	5275.3	DNAJC10
ENSG00000077458	-1.07544	9.22233e-10	3.24215e-09	249.625	217.343	227.01	376.63	507.905	578.38	FAM76B
ENSG00000077616	-1.28476	0.0161003	0.0240079	7.01756	5.52568	8.21755	15.6522	19.6102	15.0508	NAALAD2
ENSG00000077782	1.07176	8.99103e-11	3.48313e-10	207.519	224.711	231.119	116.413	100.012	98.9051	FGFR1
ENSG00000078018	1.81649	6.86972e-84	5.34041e-82	2567.42	2702.98	2736.45	716.086	797.156	760.064	MAP2
ENSG00000078081	2.69404	4.49508e-72	2.68272e-70	502.257	512.046	540.304	75.326	85.3045	79.5541	LAMP3
ENSG00000078237	1.73483	1.60599e-36	2.80798e-35	462.156	487.181	460.183	138.913	130.408	154.808	TIGAR
ENSG00000078401	1.02244	2.22482e-18	1.5185e-17	751.881	838.061	773.477	419.673	384.36	359.069	EDN1
ENSG00000078668	1.68064	2.25603e-30	2.94567e-29	3279.21	3338.43	3317.84	849.13	976.589	1275.02	VDAC3
ENSG00000078687	-1.12955	1.51943e-11	6.27773e-11	126.316	155.64	160.242	369.782	290.231	307.466	TNRC6C
ENSG00000078699	-1.03912	2.07506e-18	1.41757e-17	322.808	391.402	366.708	754.238	753.033	714.912	CBFA2T2
ENSG00000078747	-1.3595	1.11702e-36	1.96437e-35	609.525	560.856	531.059	1439.02	1549.21	1377.15	ITCH
ENSG00000078898	-2.51073	1.442e-40	2.99032e-39	110.276	102.225	72.9308	622.173	548.106	457.974	BPIFB2
ENSG00000078900	-1.95653	1.73329e-11	7.13024e-11	23.0577	15.6561	25.6799	86.0869	75.4994	87.0795	TP73
ENSG00000079215	5.42789	1.79428e-108	2.24789e-106	661.656	666.765	673.839	12.7174	11.7661	22.5762	SLC1A3
ENSG00000079257	1.81182	1.62189e-47	4.5446e-46	1367.42	1308.66	1376.44	356.087	350.042	449.373	LXN
ENSG00000079308	1.24074	1.18093e-15	6.7924e-15	451.129	466.92	461.21	236.739	177.473	168.784	TNS1
ENSG00000079335	-1.01287	1.48004e-08	4.62519e-08	100.251	81.9642	102.719	208.369	179.434	185.985	CDC14A
ENSG00000079337	-2.58845	2.14085e-77	1.4553e-75	123.309	145.51	138.671	742.499	830.493	880.47	RAPGEF3
ENSG00000079482	-1.5167	2.06308e-45	5.2739e-44	1070.68	988.176	1011.79	3024.78	3141.56	2617.76	OPHN1
ENSG00000079739	1.58527	2.52467e-44	6.18279e-43	6508.29	6534.12	6777.43	2485.76	2201.25	1916.82	PGM1
ENSG00000080031	-3.06951	2.69859e-77	1.82624e-75	78.1957	83.8061	68.822	690.651	688.319	561.179	PTPRH
ENSG00000080824	1.44085	3.28227e-28	3.84216e-27	62425.2	60031.9	60004.6	26582.3	21763.4	18862.9	HSP90AA1
ENSG00000080854	-1.23651	0.00136438	0.00240022	16.0401	23.0237	12.3263	42.0652	29.4153	50.5276	IGSF9B
ENSG00000080947	-2.06688	2.01289e-05	4.51449e-05	9.02258	4.60473	10.2719	21.5217	39.2204	38.702	CROCCP3
ENSG00000080986	1.58762	9.33794e-42	2.03382e-40	910.278	954.101	987.134	322.826	341.218	283.815	NDC80
ENSG00000081138	6.78464	1.05391e-07	3.05297e-07	20.0502	24.8656	16.4351	0	0	0	CDH7
ENSG00000081181	-1.75481	1.60062e-17	1.04003e-16	88.2207	60.7825	72.9308	223.043	227.479	297.79	ARG2
ENSG00000081665	-1.72676	0.0130942	0.0197744	7.01756	7.36757	2.05439	5.86956	27.4543	21.5011	ZNF506
ENSG00000082074	1.7971	4.63459e-23	4.18687e-22	297.745	363.774	333.838	112.5	98.0511	75.2539	FYB1
ENSG00000082196	-1.37763	0.00570461	0.00914124	8.02007	7.36757	9.24475	14.6739	23.5323	25.8013	C1QTNF3
ENSG00000082212	1.11743	2.60816e-25	2.67867e-24	762.909	803.986	769.368	372.717	344.159	360.144	ME2
ENSG00000082497	1.49049	4.61101e-35	7.46777e-34	826.067	878.583	886.469	328.695	321.608	270.914	SERTAD4
ENSG00000082512	-5.65181	4.84369e-24	4.62669e-23	1.00251	3.68379	3.08158	109.565	130.408	154.808	TRAF5
ENSG00000082556	-2.9502	3.07298e-10	1.12902e-09	8.02007	3.68379	5.13597	45	40.201	44.0773	OPRK1
ENSG00000082781	1.5381	3.72561e-26	3.96605e-25	6539.36	5964.97	6683.95	2641.3	2187.52	1777.07	ITGB5
ENSG00000082996	-1.03861	4.0702e-13	1.93236e-12	1659.15	1447.73	1529.49	2671.63	3034.68	3818.6	RNF13
ENSG00000083290	-1.11144	1.50728e-11	6.23092e-11	112.281	105.909	95.5291	212.282	242.186	223.612	ULK2
ENSG00000083312	1.01772	1.02613e-28	1.22096e-27	6332.85	6054.3	6103.59	3102.06	3231.76	2797.29	TNPO1
ENSG00000083444	1.14373	4.13431e-16	2.44431e-15	2690.73	2734.29	2747.74	1467.39	1231.52	998.727	PLOD1
ENSG00000083635	1.03056	8.42381e-12	3.56495e-11	397.996	368.379	386.225	222.065	170.609	170.934	NUFIP1
ENSG00000083642	1.00351	2.34968e-15	1.3256e-14	1857.65	1830.84	1819.16	1044.78	933.447	767.59	PDS5B
ENSG00000083857	-5.05633	3.36983e-128	6.46624e-126	28.0702	25.7865	26.707	989.999	916.778	770.815	FAT1
ENSG00000084073	1.55341	3.58314e-44	8.70461e-43	4887.23	4738.27	4869.93	1485.98	1572.74	1881.35	ZMPSTE24
ENSG00000084110	2.94228	1.85269e-05	4.17558e-05	18.0452	24.8656	19.5167	1.95652	0.980511	5.37528	HAL
ENSG00000084207	2.26411	9.16398e-125	1.5786e-122	13280.2	13880.5	13502.5	3094.24	2612.08	2758.59	GSTP1
ENSG00000084676	1.14278	1.87591e-18	1.28732e-17	1172.93	1191.7	1256.26	640.76	519.671	478.4	NCOA1
ENSG00000084710	-1.25484	2.14164e-06	5.36349e-06	43.1079	54.3358	40.0606	116.413	132.369	79.5541	EFR3B
ENSG00000085117	1.78709	1.06047e-24	1.04659e-23	2216.55	2269.21	2256.75	816.847	664.787	470.874	CD82
ENSG00000085276	2.28024	3.80219e-08	1.14747e-07	46.1154	38.6798	52.3869	13.6956	6.86358	7.52539	MECOM
ENSG00000085449	-1.59914	2.45051e-54	8.31034e-53	574.437	570.066	629.67	1909.56	1757.08	1706.11	WDFY1
ENSG00000085465	-1.21914	8.92615e-07	2.32894e-06	49.1229	52.4939	51.3597	88.0434	122.564	146.208	OVGP1
ENSG00000085491	-1.26443	8.55797e-21	6.75327e-20	696.743	676.896	673.839	1892.93	1658.04	1366.4	SLC25A24
ENSG00000085514	-1.15564	0.0249386	0.0360661	15.0376	8.28852	5.13597	17.6087	27.4543	18.2759	PILRA
ENSG00000085662	2.82862	9.54803e-287	1.44739e-283	7346.38	7348.23	7432.78	1048.69	1041.3	1024.53	AKR1B1
ENSG00000085733	1.00009	2.68865e-34	4.21046e-33	32297.8	32952.4	34269.3	17469.8	16505.9	15779.7	CTTN
ENSG00000085871	1.18427	3.48802e-21	2.79761e-20	580.452	605.062	625.561	267.065	239.245	291.34	MGST2
ENSG00000085998	1.28714	3.00799e-46	7.94393e-45	2018.05	1947.8	1996.87	811.956	850.103	780.49	POMGNT1
ENSG00000085999	1.02873	5.38679e-12	2.31e-11	496.242	560.856	476.618	278.804	263.758	208.561	RAD54L
ENSG00000086061	1.69141	4.68891e-25	4.75765e-24	4684.72	4734.59	4812.4	1857.72	1418.8	1128.81	DNAJA1
ENSG00000086288	1.6015	5.34697e-11	2.11797e-10	143.359	115.118	131.481	30.3261	50.9866	47.3024	NME8
ENSG00000086289	2.6647	6.31684e-73	3.89256e-71	711.781	691.631	714.927	118.369	125.505	89.2296	EPDR1
ENSG00000086475	1.12498	4.94656e-25	5.00567e-24	1302.26	1325.24	1226.47	647.608	570.658	548.278	SEPHS1
ENSG00000086504	1.22759	1.52425e-45	3.91629e-44	2267.67	2188.17	2160.19	945.977	962.862	915.947	MRPL28
ENSG00000086696	-1.05029	7.72512e-13	3.59218e-12	213.534	237.604	234.2	520.434	496.139	402.071	HSD17B2
ENSG00000087074	-1.54305	2.57702e-51	7.95622e-50	677.696	775.437	688.22	1998.58	2185.56	2058.73	PPP1R15A
ENSG00000087076	-3.69105	3.81096e-21	3.05179e-20	7.01756	8.28852	6.16316	92.9347	107.856	77.404	HSD17B14
ENSG00000087077	-1.09136	0.00663078	0.0104989	17.0426	18.4189	20.5439	23.4782	39.2204	56.9779	TRIP6
ENSG00000087086	1.27248	5.47956e-62	2.37327e-60	175029	185141	185153	75373.9	72653.9	77708.2	FTL
ENSG00000087087	1.74884	1.86921e-86	1.57419e-84	2724.82	2805.2	2824.78	845.217	854.025	785.866	SRRT
ENSG00000087191	1.31753	6.51443e-29	7.83748e-28	4151.39	4329.37	4446.72	1914.45	1800.22	1470.68	PSMC5
ENSG00000087253	2.44907	2.09201e-105	2.47756e-103	1297.25	1252.49	1313.78	217.174	238.264	252.638	LPCAT2
ENSG00000087448	1.26171	2.68439e-41	5.75568e-40	2077.2	1958.85	2006.11	846.195	881.48	791.241	KLHL42
ENSG00000087589	-1.85765	0.000982065	0.00176492	4.01003	7.36757	4.10878	16.6304	19.6102	20.4261	CASS4
ENSG00000087842	1.41541	1.53731e-42	3.45246e-41	2319.8	2364.99	2396.44	865.76	810.883	979.376	PIR
ENSG00000088035	1.40502	2.07003e-29	2.55951e-28	540.352	545.2	586.528	196.63	216.693	218.236	ALG6
ENSG00000088256	1.15073	9.15584e-12	3.86827e-11	1994.99	2077.66	2083.15	1195.43	846.181	729.963	GNA11
ENSG00000088325	1.77539	5.71037e-27	6.30929e-26	5845.63	5766.05	5959.78	2128.69	1724.72	1278.24	TPX2
ENSG00000088340	-4.16832	5.57063e-32	7.78296e-31	21.0527	19.3399	14.3807	177.065	341.218	468.724	FER1L4
ENSG00000088451	-1.1714	2.47048e-08	7.57944e-08	190.477	202.608	203.384	332.608	408.873	603.106	TGDS
ENSG00000088543	-1.85292	0.000272337	0.000526644	7.01756	7.36757	8.21755	17.6087	24.5128	39.7771	C3orf18
ENSG00000088727	-1.3471	1.96111e-12	8.77203e-12	117.293	93.9365	111.964	238.695	249.05	334.342	KIF9
ENSG00000088826	1.00278	2.82053e-14	1.46728e-13	520.302	510.204	494.08	269.021	271.602	219.311	SMOX
ENSG00000088832	1.27774	9.45401e-32	1.30999e-30	4254.65	4426.99	4222.8	2005.43	1711.97	1603.98	FKBP1A
ENSG00000088833	1.0496	3.44551e-21	2.76498e-20	1615.04	1677.96	1722.6	883.369	824.61	713.837	NSFL1C
ENSG00000088854	-1.4106	1.59244e-17	1.03515e-16	116.291	112.355	98.6106	317.934	296.114	255.863	C20orf194
ENSG00000088986	1.04762	6.5307e-09	2.11401e-08	3016.55	2946.11	2932.64	1148.48	1228.58	1927.57	DYNLL1
ENSG00000088992	-6.84365	2.91211e-08	8.87687e-08	0	0	1.02719	47.9347	30.3958	43.0022	TESC
ENSG00000089057	1.75089	8.62755e-40	1.72996e-38	819.049	712.813	818.674	212.282	226.498	260.163	SLC23A2
ENSG00000089101	-3.02667	4.13079e-07	1.12019e-06	6.01505	0.920946	4.10878	37.1739	25.4933	25.8013	CFAP61
ENSG00000089169	3.51228	1.04222e-05	2.41318e-05	15.0376	23.0237	19.5167	1.95652	0.980511	2.15011	RPH3A
ENSG00000089280	2.7839	2.07226e-104	2.43515e-102	9261.17	9274.85	9930.91	1152.39	1382.52	1599.68	FUS
ENSG00000089289	-1.05496	9.29523e-40	1.85647e-38	1687.22	1628.23	1610.64	3420.97	3353.35	3460.6	IGBP1
ENSG00000089327	1.26441	2.38835e-35	3.91406e-34	3833.59	4062.29	4127.27	1829.35	1652.16	1522.28	FXYD5
ENSG00000089351	-1.21566	1.08016e-34	1.71998e-33	608.523	604.141	617.344	1483.04	1441.35	1324.47	GRAMD1A
ENSG00000089486	-1.6584	6.9865e-09	2.25817e-08	28.0702	26.7074	21.5711	79.2391	95.1096	66.6534	CDIP1
ENSG00000089685	1.42175	6.00791e-47	1.64097e-45	5995	5877.48	5699.9	2109.13	2033.58	2417.8	BIRC5
ENSG00000089723	1.15064	5.86436e-09	1.90768e-08	171.429	176.822	183.868	99.7825	69.6163	69.8786	OTUB2
ENSG00000089820	-2.42779	3.50511e-12	1.53124e-11	9.02258	11.0514	17.4623	69.4565	60.7917	70.9537	ARHGAP4
ENSG00000089847	-3.62334	1.75898e-07	4.96914e-07	1.00251	3.68379	2.05439	38.1521	24.5128	21.5011	ANKRD24
ENSG00000090006	-1.71025	1.51134e-24	1.47619e-23	103.258	110.514	117.1	325.761	337.296	420.347	LTBP4
ENSG00000090238	-1.89112	1.58754e-70	8.91313e-69	358.898	395.086	341.028	1388.15	1352.12	1324.47	YPEL3
ENSG00000090266	1.51698	5.29414e-23	4.74594e-22	774.939	764.386	837.163	231.848	258.855	340.793	NDUFB2
ENSG00000090273	1.04911	8.7331e-14	4.39671e-13	3786.47	3988.62	4098.5	2297.93	1862.97	1576.03	NUDC
ENSG00000090339	1.18249	6.12179e-31	8.20515e-30	1065.67	1083.95	1103.21	500.869	485.353	446.148	ICAM1
ENSG00000090376	1.61732	0.00136406	0.00239992	23.0577	20.2608	30.8158	12.7174	5.88307	5.37528	IRAK3
ENSG00000090530	3.13561	6.75806e-28	7.78461e-27	142.356	133.537	148.943	15.6522	21.5712	10.7506	P3H2
ENSG00000090539	-3.52798	1.10749e-05	2.55687e-05	1.00251	2.76284	1.02719	17.6087	22.5518	16.1258	CHRD
ENSG00000090581	1.17765	1.92866e-33	2.91201e-32	1521.81	1533.38	1440.13	683.804	681.455	621.382	GNPTG
ENSG00000090615	-1.16291	1.11077e-30	1.47186e-29	1037.6	1119.87	1110.4	2655	2360.09	2301.69	GOLGA3
ENSG00000090621	1.19914	8.73423e-25	8.6594e-24	9649.14	10135.9	10209.3	5003.8	4236.79	3821.82	PABPC4
ENSG00000090776	1.23	2.27288e-12	1.01158e-11	392.983	402.454	440.666	210.326	183.356	132.232	EFNB1
ENSG00000090889	1.9673	1.27585e-35	2.12302e-34	1972.94	1916.49	1957.83	611.412	501.041	381.645	KIF4A
ENSG00000090924	-1.82989	2.53509e-26	2.71778e-25	82.2057	92.0946	110.937	306.195	333.374	374.119	PLEKHG2
ENSG00000090971	-1.13454	5.25137e-22	4.41762e-21	383.961	380.351	354.382	898.043	776.565	781.565	NAT14
ENSG00000090975	-1.05927	2.26929e-07	6.3504e-07	60.1505	88.4109	90.3931	180	155.901	162.333	PITPNM2
ENSG00000091129	-1.36597	8.88461e-25	8.80274e-24	264.662	268.916	291.723	774.782	730.481	620.307	NRCAM
ENSG00000091136	1.1137	3.41995e-06	8.37123e-06	101.253	106.83	119.155	42.0652	44.123	65.5784	LAMB1
ENSG00000091137	1.36955	6.42275e-05	0.000134646	44.1104	47.8892	41.0878	18.5869	13.7272	19.351	SLC26A4
ENSG00000091157	1.31793	5.35102e-16	3.14647e-15	491.229	491.785	549.549	240.652	212.771	160.183	WDR7
ENSG00000091483	1.1895	1.25848e-37	2.31239e-36	3116.8	3104.51	3055.9	1469.35	1301.14	1296.52	FH
ENSG00000091490	1.32896	2.35995e-31	3.24044e-30	2586.47	2541.81	2532.03	1136.74	1028.56	882.621	SEL1L3
ENSG00000091536	-2.00811	0.00151936	0.00265498	8.02007	9.20946	3.08158	9.7826	26.4738	46.2274	MYO15A
ENSG00000091732	1.1833	1.13023e-10	4.32656e-10	227.569	260.628	249.608	84.1303	116.681	124.706	ZC3HC1
ENSG00000091844	-1.80248	0.00329613	0.00548897	4.01003	5.52568	7.19036	9.7826	18.6297	30.1016	RGS17
ENSG00000091947	-2.11416	4.95472e-57	1.84996e-55	152.381	164.849	160.242	674.021	642.235	752.539	TMEM101
ENSG00000091986	1.64722	3.45411e-31	4.70448e-30	895.24	857.401	885.441	327.717	284.348	228.987	CCDC80
ENSG00000092020	-1.27998	8.0465e-15	4.34545e-14	213.534	253.26	238.309	491.086	528.496	694.486	PPP2R3C
ENSG00000092068	2.6055	2.17161e-50	6.54462e-49	2102.26	2148.57	2252.64	461.739	340.237	265.539	SLC7A8
ENSG00000092094	1.20771	4.18476e-17	2.6388e-16	478.197	530.465	546.467	189.782	243.167	240.812	OSGEP
ENSG00000092208	-1.67239	3.35516e-14	1.73943e-13	392.983	419.031	389.307	891.195	1134.45	1805.02	GEMIN2
ENSG00000092470	1.2234	1.45174e-23	1.34517e-22	761.906	753.334	729.308	351.195	327.491	281.665	WDR76
ENSG00000092758	-1.7033	2.82676e-07	7.82093e-07	17.0426	14.7351	23.6255	49.8913	70.5968	59.1281	COL9A3
ENSG00000092853	3.10277	2.19218e-65	1.04173e-63	535.34	575.592	628.643	87.0651	55.8891	59.1281	CLSPN
ENSG00000092969	1.59974	2.23147e-55	7.86672e-54	1970.93	1898.99	1805.81	653.478	644.196	574.08	TGFB2
ENSG00000093009	1.91361	1.15017e-39	2.29111e-38	652.633	652.03	688.22	183.913	201.005	142.982	CDC45
ENSG00000093010	1.52136	1.19059e-58	4.70003e-57	4023.07	4193.07	4184.79	1560.32	1414.88	1343.82	COMT
ENSG00000093072	-1.30771	8.7363e-13	4.04254e-12	238.597	256.023	239.336	755.217	602.034	459.049	ADA2
ENSG00000093134	1.67301	0.00359495	0.00595714	21.0527	21.1818	12.3263	3.91304	7.84409	5.37528	VNN3
ENSG00000093144	2.44679	9.97677e-18	6.56699e-17	101.253	96.6994	104.774	22.5	14.7077	18.2759	ECHDC1
ENSG00000094804	2.14844	1.05745e-73	6.65143e-72	3908.78	3946.26	4040.98	1012.5	905.012	764.364	CDC6
ENSG00000094841	-2.67305	5.36583e-25	5.4023e-24	22.0552	23.0237	17.4623	128.152	133.35	138.682	UPRT
ENSG00000094914	1.07416	9.71537e-23	8.55754e-22	1185.97	1319.72	1350.76	645.652	618.703	566.554	AAAS
ENSG00000094916	1.37196	4.78283e-66	2.31639e-64	10792	10594.6	10709.5	4355.21	4079.91	3964.8	CBX5
ENSG00000095319	1.39591	4.5307e-29	5.52097e-28	2618.55	2786.78	2986.05	1199.35	1077.58	910.572	NUP188
ENSG00000095321	-1.34794	8.39291e-18	5.55338e-17	169.424	155.64	166.405	488.152	384.36	377.344	CRAT
ENSG00000095370	1.00619	0.00721423	0.0113609	42.1054	38.6798	35.9518	20.5435	26.4738	10.7506	SH2D3C
ENSG00000095397	-1.50866	3.32673e-28	3.89119e-27	140.351	156.561	147.916	398.152	434.366	434.322	WHRN
ENSG00000095539	-2.46746	4.18662e-05	9.02306e-05	3.00753	9.20946	7.19036	14.6739	33.3374	60.2031	SEMA4G
ENSG00000095585	1.19008	4.81258e-13	2.26988e-12	327.82	306.675	369.79	157.5	121.583	161.258	BLNK
ENSG00000095596	1.29395	2.85148e-07	7.88356e-07	111.278	112.355	139.698	34.2391	51.9671	62.3532	CYP26A1
ENSG00000095637	1.79878	8.26084e-17	5.13222e-16	190.477	162.087	206.466	63.5869	42.162	54.8278	SORBS1
ENSG00000095752	-1.71399	0.00258949	0.00437469	5.01254	4.60473	7.19036	14.6739	15.6882	24.7263	IL11
ENSG00000096060	1.53092	3.55813e-30	4.61795e-29	2925.32	3059.38	3147.32	1241.41	1040.32	877.245	FKBP5
ENSG00000096092	1.55599	1.39984e-19	1.03111e-18	1791.48	1875.05	1811.97	490.108	562.813	811.667	TMEM14A
ENSG00000096093	-2.34131	5.65116e-50	1.67644e-48	262.657	259.707	221.874	1035	1259.96	1479.28	EFHC1
ENSG00000096746	1.21064	3.33671e-20	2.53667e-19	3987.98	3873.5	3916.69	1972.17	1716.88	1398.65	HNRNPH3
ENSG00000096968	2.33636	3.33403e-40	6.82058e-39	280.702	279.047	296.859	59.6739	52.9476	56.9779	JAK2
ENSG00000097046	1.24106	7.64469e-22	6.35688e-21	521.304	487.181	539.277	206.413	238.264	209.636	CDC7
ENSG00000099139	5.04127	5.6146e-25	5.63281e-24	123.309	116.96	125.318	0	7.84409	3.22517	PCSK5
ENSG00000099250	1.49761	6.10092e-30	7.78483e-29	1247.12	1230.38	1325.08	491.086	484.373	369.819	NRP1
ENSG00000099337	-2.48502	6.51864e-32	9.09909e-31	59.148	90.2528	94.5019	539.999	457.899	367.669	KCNK6
ENSG00000099338	-3.97259	3.29226e-19	2.37203e-18	7.01756	5.52568	8.21755	65.5434	109.817	149.433	CATSPERG
ENSG00000099377	2.15385	1.1813e-09	4.11283e-09	56.1405	56.1777	66.7676	17.6087	13.7272	8.60044	HSD3B7
ENSG00000099625	-2.61026	8.72914e-28	9.97175e-27	28.0702	24.8656	38.0062	165.326	178.453	209.636	CBARP
ENSG00000099783	2.80988	3.76444e-86	3.11831e-84	9355.41	9734.4	9924.75	1684.56	1317.81	1134.18	HNRNPM
ENSG00000099797	1.36054	1.24481e-24	1.22533e-23	3729.33	3763.91	3783.16	1697.28	1496.26	1196.54	TECR
ENSG00000099822	-2.22607	3.36404e-14	1.74284e-13	22.0552	13.8142	22.5983	93.9129	96.0901	81.7042	HCN2
ENSG00000099834	-3.40224	8.79213e-06	2.05489e-05	1.00251	1.84189	4.10878	12.7174	19.6102	40.8521	CDHR5
ENSG00000099864	-1.08275	3.73316e-08	1.12709e-07	166.416	151.956	187.977	438.26	363.77	268.764	PALM
ENSG00000099953	-4.18303	8.52851e-11	3.31157e-10	3.00753	2.76284	1.02719	48.913	42.162	33.3267	MMP11
ENSG00000099995	1.43349	2.36046e-17	1.51877e-16	3578.96	3417.63	3842.73	1719.78	1247.21	1044.95	SF3A1
ENSG00000099999	-1.28476	5.28981e-16	3.11169e-15	130.326	120.644	105.801	283.695	272.582	313.916	RNF215
ENSG00000100003	-2.07202	7.66921e-12	3.25287e-11	24.0602	16.577	22.5983	79.2391	76.4799	109.656	SEC14L2
ENSG00000100027	-2.83245	1.73142e-16	1.04988e-15	7.01756	14.7351	12.3263	77.2825	88.246	78.4791	YPEL1
ENSG00000100036	-1.54123	8.4866e-08	2.47925e-07	34.0853	29.4703	25.6799	99.7825	96.0901	63.4283	SLC35E4
ENSG00000100060	-1.81304	0.000507719	0.00094575	5.01254	11.9723	7.19036	16.6304	29.4153	39.7771	MFNG
ENSG00000100068	-2.30753	6.95768e-13	3.24528e-12	18.0452	19.3399	23.6255	68.4782	108.837	124.706	LRP5L
ENSG00000100075	1.05811	2.10365e-13	1.02373e-12	2598.5	2640.35	2564.9	1533.91	1165.83	1047.1	SLC25A1
ENSG00000100100	-2.54179	4.43019e-97	4.59981e-95	208.522	208.134	209.548	1290.32	1254.07	1100.86	PIK3IP1
ENSG00000100139	1.27354	1.55546e-26	1.68543e-25	668.673	733.073	702.601	315	271.602	283.815	MICALL1
ENSG00000100142	-2.79206	7.75989e-08	2.27484e-07	6.01505	6.44663	2.05439	36.1956	37.2594	27.9514	POLR2F
ENSG00000100154	-2.04678	2.58246e-12	1.14299e-11	24.0602	23.0237	14.3807	89.0216	88.246	77.404	TTC28
ENSG00000100156	-2.78805	8.38455e-07	2.19405e-06	5.01254	4.60473	11.2991	19.5652	50.0061	74.1788	SLC16A8
ENSG00000100162	1.11178	6.0297e-11	2.37599e-10	213.534	237.604	246.527	97.826	101.973	123.631	CENPM
ENSG00000100196	-1.12293	1.30898e-18	9.12315e-18	444.111	405.216	395.47	1023.26	856.967	829.943	KDELR3
ENSG00000100206	-1.362	0.014008	0.0210682	10.0251	4.60473	5.13597	15.6522	15.6882	19.351	DMC1
ENSG00000100209	-1.05129	4.0985e-08	1.23321e-07	216.542	210.897	219.82	344.347	420.639	577.305	HSCB
ENSG00000100234	3.28562	4.59335e-243	3.31575e-240	4099.26	3891.92	3834.52	402.065	430.444	379.495	TIMP3
ENSG00000100288	-1.52983	0.0123229	0.0186803	7.01756	4.60473	6.16316	10.7609	12.7466	27.9514	CHKB
ENSG00000100290	-1.24099	5.93984e-10	2.13117e-09	59.148	81.9642	76.0124	152.609	188.258	173.084	BIK
ENSG00000100292	1.39646	1.00474e-13	5.04833e-13	219.549	202.608	196.194	64.5652	78.4409	92.4548	HMOX1
ENSG00000100297	1.83947	2.20185e-32	3.13407e-31	1664.16	1782.95	1776.02	586.956	496.139	375.194	MCM5
ENSG00000100325	1.0663	9.69788e-18	6.38897e-17	1644.11	1640.21	1593.18	899.999	753.033	675.135	ASCC2
ENSG00000100342	2.21022	6.96438e-72	4.14012e-70	819.049	873.978	861.816	191.739	194.141	165.559	APOL1
ENSG00000100350	1.17569	4.43309e-19	3.18037e-18	1375.44	1492.85	1581.88	758.151	644.196	566.554	FOXRED2
ENSG00000100368	2.58639	5.5834e-09	1.82019e-08	47.1179	46.9683	50.3325	12.7174	8.8246	2.15011	CSF2RB
ENSG00000100373	-4.48415	1.44724e-17	9.43602e-17	1.00251	2.76284	6.16316	71.413	76.4799	72.0287	UPK3A
ENSG00000100385	-2.87255	1.22946e-09	4.27759e-09	7.01756	9.20946	2.05439	51.8478	46.084	37.6269	IL2RB
ENSG00000100413	1.59175	9.97927e-34	1.52958e-32	727.821	800.302	783.749	293.478	232.381	240.812	POLR3H
ENSG00000100461	1.16738	5.31303e-18	3.56215e-17	1684.21	1676.12	1705.14	884.347	746.169	623.532	RBM23
ENSG00000100479	1.58551	2.03844e-20	1.56856e-19	384.963	409.821	386.225	105.652	125.505	163.408	POLE2
ENSG00000100505	-1.29131	1.04527e-07	3.02969e-07	42.1054	37.7588	43.1422	104.674	112.759	82.7793	TRIM9
ENSG00000100526	1.14861	5.15475e-11	2.04397e-10	1177.95	1151.18	1147.38	396.195	499.08	674.06	CDKN3
ENSG00000100567	1.28932	6.426e-12	2.74168e-11	3842.61	4087.16	3977.3	1242.39	1424.68	2206.01	PSMA3
ENSG00000100575	-1.29738	1.23537e-12	5.63219e-12	538.347	479.813	510.515	958.695	1172.69	1626.56	TIMM9
ENSG00000100577	1.0567	4.30839e-24	4.12577e-23	1025.57	1001.99	995.351	508.695	448.094	496.676	GSTZ1
ENSG00000100591	1.07981	2.28038e-13	1.10619e-12	5024.57	4997.98	5137	2840.87	2460.1	1869.52	AHSA1
ENSG00000100714	2.00427	8.19797e-58	3.15414e-56	5541.87	5539.49	5714.28	1582.82	1443.31	1158.91	MTHFD1
ENSG00000100726	1.35468	1.16157e-32	1.68178e-31	725.816	788.33	810.456	302.282	294.153	312.841	TELO2
ENSG00000100739	-2.21425	4.18727e-29	5.10658e-28	40.1003	49.7311	48.2781	203.478	229.44	208.561	BDKRB1
ENSG00000100767	-1.81615	5.11399e-07	1.37306e-06	17.0426	22.1027	11.2991	44.0217	60.7917	74.1788	PAPLN
ENSG00000100802	-1.44944	3.73082e-24	3.5772e-23	163.409	158.403	153.052	477.391	426.522	392.395	C14orf93
ENSG00000100814	-1.92441	1.25863e-20	9.82974e-20	619.55	642.821	590.637	1701.19	2075.74	3258.49	CCNB1IP1
ENSG00000100842	2.48295	3.22643e-35	5.25343e-34	470.176	524.019	457.101	108.587	93.1486	56.9779	EFS
ENSG00000100867	-3.91473	3.63892e-198	1.90215e-195	1753.39	1607.05	1519.22	28200.3	24609.9	20783	DHRS2
ENSG00000100889	-1.66806	1.92816e-68	1.00099e-66	1915.79	1769.14	1805.81	6230.54	5819.33	5396.78	PCK2
ENSG00000100890	-1.37811	3.16431e-25	3.24106e-24	161.404	147.351	157.161	403.043	402.99	404.221	KIAA0391
ENSG00000100902	-1.04726	3.28447e-07	8.99698e-07	1842.61	1816.11	1811.97	2822.28	3162.15	5322.6	PSMA6
ENSG00000100906	-1.07433	5.27161e-26	5.58828e-25	1941.86	1824.39	1790.4	4254.45	3874.98	3570.26	NFKBIA
ENSG00000100911	1.13915	5.57225e-17	3.49049e-16	3138.85	3149.64	3116.51	1216.96	1333.5	1721.16	PSME2
ENSG00000100916	1.45619	5.14759e-36	8.70897e-35	818.047	769.911	752.933	300.326	263.758	289.19	BRMS1L
ENSG00000100941	-1.13912	1.50596e-38	2.87879e-37	2610.53	2823.62	2848.41	5791.3	6102.7	6349.28	PNN
ENSG00000100968	-1.6946	8.3879e-52	2.63801e-50	253.635	241.288	266.043	827.608	829.512	804.142	NFATC4
ENSG00000100983	1.81452	5.90466e-54	1.97156e-52	1690.23	1752.56	1655.84	549.782	466.723	432.172	GSS
ENSG00000101000	1.94715	0.000131954	0.000265784	28.0702	19.3399	26.707	4.8913	7.84409	6.45033	PROCR
ENSG00000101049	-3.47524	4.41252e-10	1.59984e-09	1.00251	4.60473	6.16316	30.3261	47.0645	53.7528	SGK2
ENSG00000101057	1.76645	2.08555e-25	2.1492e-24	2906.27	3078.72	3171.98	1149.46	854.025	686.96	MYBL2
ENSG00000101098	-3.29052	1.92662e-09	6.5601e-09	4.01003	3.68379	4.10878	43.0434	45.1035	26.8764	RIMS4
ENSG00000101104	-3.19365	9.75742e-11	3.75795e-10	48.1204	58.0196	78.0668	273.913	595.17	815.967	PABPC1L
ENSG00000101115	-4.89225	4.6027e-13	2.17495e-12	1.00251	1.84189	3.08158	43.0434	54.9086	77.404	SALL4
ENSG00000101132	-1.58231	1.33753e-10	5.08542e-10	348.873	392.323	359.518	744.456	904.031	1649.14	PFDN4
ENSG00000101160	-1.06747	5.99422e-10	2.14814e-09	668.673	704.524	620.425	1680.65	1464.88	1032.05	CTSZ
ENSG00000101166	-1.21292	1.89818e-13	9.27911e-13	2324.82	2350.26	2191.01	4251.52	4852.55	6813.7	PRELID3B
ENSG00000101199	-1.02591	1.29423e-24	1.27233e-23	835.09	855.559	835.109	1571.09	1764.92	1808.24	ARFGAP1
ENSG00000101203	-1.46008	0.000698904	0.00127832	28.0702	31.3122	35.9518	34.2391	83.3435	145.132	COL20A1
ENSG00000101210	-3.98348	1.72384e-140	3.90026e-138	265.665	251.418	263.989	5001.84	4022.06	3327.3	EEF1A2
ENSG00000101213	-1.2553	1.32944e-14	7.05141e-14	179.449	153.798	157.161	449.021	389.263	331.117	PTK6
ENSG00000101222	-1.32122	0.00227987	0.00388495	14.0351	9.20946	12.3263	39.1304	23.5323	25.8013	SPEF1
ENSG00000101224	1.25326	2.51504e-24	2.44081e-23	2729.83	2941.5	2944.97	1347.06	1249.17	1017	CDC25B
ENSG00000101247	1.14949	1.22181e-07	3.51117e-07	236.592	274.442	270.152	87.0651	105.895	160.183	NDUFAF5
ENSG00000101255	-1.09067	1.86342e-35	3.07372e-34	3396.5	3425	3483.22	7835.86	7235.19	6873.9	TRIB3
ENSG00000101265	3.15487	1.89379e-08	5.86116e-08	46.1154	47.8892	22.5983	5.86956	2.94153	4.30022	RASSF2
ENSG00000101294	1.24094	1.03693e-45	2.67327e-44	7266.18	7372.18	7426.61	3287.93	3163.13	2883.3	HM13
ENSG00000101331	-1.14559	0.00294957	0.00494608	12.0301	13.8142	17.4623	34.2391	33.3374	27.9514	CCM2L
ENSG00000101333	1.03585	1.34273e-17	8.76593e-17	472.181	496.39	466.346	237.717	236.303	225.762	PLCB4
ENSG00000101347	2.03183	9.40415e-60	3.82192e-58	821.054	770.832	744.716	201.522	195.122	174.159	SAMHD1
ENSG00000101384	-1.00145	0.00324494	0.00540966	27.0677	17.498	17.4623	44.0217	41.1815	38.702	JAG1
ENSG00000101412	1.70854	2.17047e-43	5.15708e-42	625.565	587.564	647.132	195.652	188.258	184.91	E2F1
ENSG00000101417	1.39681	2.21969e-49	6.53363e-48	2501.26	2551.02	2561.82	1035	957.959	897.671	PXMP4
ENSG00000101441	-6.67717	6.99343e-39	1.36089e-37	5.01254	3.68379	0	346.304	270.621	285.965	CST4
ENSG00000101447	1.34204	7.96339e-31	1.06172e-29	1283.21	1284.72	1260.37	552.717	518.69	437.548	FAM83D
ENSG00000101605	-1.76954	4.19814e-12	1.82036e-11	34.0853	26.7074	28.7614	89.9999	112.759	102.13	MYOM1
ENSG00000101695	-1.74512	1.32345e-15	7.56206e-15	41.1028	41.4426	42.115	148.696	145.116	123.631	RNF125
ENSG00000101745	-1.61854	1.62389e-62	7.13522e-61	1081.71	1127.24	1109.37	3618.58	3450.42	3119.81	ANKRD12
ENSG00000101751	-1.7257	1.26259e-24	1.24203e-23	149.374	172.217	176.677	450.978	552.028	646.108	POLI
ENSG00000101782	-1.28507	3.21636e-23	2.93362e-22	1172.93	1118.03	1175.11	2369.35	2836.62	3241.29	RIOK3
ENSG00000101846	-1.68471	7.14297e-46	1.85729e-44	976.443	924.63	908.04	3375	3026.84	2627.44	STS
ENSG00000101868	1.59229	5.20322e-28	6.02564e-27	1589.98	1549.95	1505.87	604.565	527.515	407.446	POLA1
ENSG00000101871	1.47226	7.93045e-33	1.16152e-31	1567.92	1665.99	1717.47	628.043	651.059	504.201	MID1
ENSG00000101928	-1.02487	2.4417e-09	8.21249e-09	638.598	656.635	646.105	1020.33	1253.09	1678.16	MOSPD1
ENSG00000101945	1.76388	4.27461e-32	5.99989e-31	969.426	975.282	954.263	340.434	286.309	225.762	SUV39H1
ENSG00000101972	-1.02719	1.59882e-25	1.66117e-24	3952.89	3867.05	3991.68	8545.1	8343.17	7182.45	STAG2
ENSG00000102003	-2.2064	4.26721e-05	9.18192e-05	7.01756	9.20946	3.08158	38.1521	34.3179	17.2009	SYP
ENSG00000102038	-4.24275	6.63191e-136	1.39629e-133	148.371	135.379	133.535	3117.71	2726.8	2053.36	SMARCA1
ENSG00000102048	1.47258	0.000624734	0.00114973	25.0627	36.8379	44.1693	18.5869	9.80511	9.6755	ASB9
ENSG00000102057	-1.29459	3.9865e-07	1.0828e-06	49.1229	60.7825	69.8492	104.674	153.94	182.759	KCND1
ENSG00000102189	-1.59301	1.41159e-41	3.05253e-40	787.972	796.619	841.272	2624.67	2585.61	2106.03	EEA1
ENSG00000102243	1.09663	1.75877e-22	1.52003e-21	3468.68	3604.58	3595.18	1871.41	1656.08	1459.93	VGLL1
ENSG00000102265	1.74572	1.3419e-43	3.20344e-42	659.651	635.453	668.703	214.239	192.18	178.459	TIMP1
ENSG00000102287	-1.04143	0.0111063	0.0169564	326.818	341.671	427.313	407.934	772.643	1075.06	GABRE
ENSG00000102302	-1.1156	8.65626e-15	4.65815e-14	291.73	245.893	260.907	627.065	606.936	494.526	FGD1
ENSG00000102312	-1.09895	6.82878e-11	2.67418e-10	112.281	102.225	109.91	241.63	250.03	202.11	PORCN
ENSG00000102316	-1.12496	3.47939e-42	7.72241e-41	7655.15	7099.58	7145.16	16486.6	16076.5	15198.1	MAGED2
ENSG00000102359	1.95002	2.10202e-13	1.02327e-12	123.309	134.458	149.97	21.5217	38.2399	46.2274	SRPX2
ENSG00000102384	1.48082	1.6595e-19	1.21646e-18	307.77	322.331	305.077	93.9129	110.798	131.157	CENPI
ENSG00000102390	1.16055	2.25729e-20	1.73345e-19	580.452	549.805	551.603	263.152	264.738	223.612	PBDC1
ENSG00000102393	1.26028	1.53936e-44	3.79434e-43	1842.61	1820.71	1918.8	793.369	751.072	785.866	GLA
ENSG00000102409	-2.928	1.80006e-127	3.2876e-125	246.617	212.739	217.765	1819.56	1762.96	1567.43	BEX4
ENSG00000102531	1.60024	1.26449e-30	1.66972e-29	816.042	773.595	742.661	293.478	260.816	213.936	FNDC3A
ENSG00000102543	1.50579	1.47753e-17	9.6211e-17	253.635	211.818	242.418	78.2608	92.1681	78.4791	CDADC1
ENSG00000102547	1.74115	3.24695e-22	2.75899e-21	265.665	237.604	215.711	69.4565	71.5773	74.1788	CAB39L
ENSG00000102575	1.50085	2.09587e-30	2.7389e-29	1226.07	1130	1158.67	485.217	390.243	365.519	ACP5
ENSG00000102699	1.50187	5.20455e-35	8.41106e-34	1253.14	1188.94	1131.97	424.565	467.704	368.744	PARP4
ENSG00000102743	1.84971	8.72052e-22	7.21979e-21	239.6	221.948	223.928	48.913	69.6163	72.0287	SLC25A15
ENSG00000102753	1.44573	1.37078e-38	2.63034e-37	2359.9	2323.55	2347.14	774.782	832.454	975.075	KPNA3
ENSG00000102763	2.77609	7.36689e-47	2.00854e-45	379.951	407.058	443.748	75.326	44.123	60.2031	VWA8
ENSG00000102780	4.53315	1.60196e-26	1.73458e-25	119.299	113.276	118.127	3.91304	5.88307	5.37528	DGKH
ENSG00000102781	1.49883	3.7432e-29	4.57606e-28	493.234	477.05	499.216	166.304	160.804	193.51	KATNAL1
ENSG00000102878	-2.47295	1.1169e-08	3.53763e-08	11.0276	20.2608	25.6799	47.9347	112.759	155.883	HSF4
ENSG00000102886	1.91069	9.96743e-24	9.33846e-23	282.707	334.304	300.968	62.6086	82.3629	99.9802	GDPD3
ENSG00000102893	1.35238	2.03926e-38	3.87869e-37	2407.02	2362.23	2205.39	984.129	918.739	827.793	PHKB
ENSG00000102897	-1.03984	2.33119e-07	6.51161e-07	140.351	160.245	157.161	236.739	308.861	396.695	LYRM1
ENSG00000102900	1.01211	4.04588e-18	2.7307e-17	1527.82	1706.51	1761.64	917.608	804.019	754.689	NUP93
ENSG00000102904	-2.20227	0.000186503	0.000368605	5.01254	3.68379	4.10878	19.5652	15.6882	23.6512	TSNAXIP1
ENSG00000102924	5.01249	2.24766e-10	8.37156e-10	42.1054	46.9683	41.0878	1.95652	0.980511	1.07506	CBLN1
ENSG00000102962	2.09846	3.70822e-43	8.68823e-42	362.908	392.323	381.089	92.9347	85.3045	87.0795	CCL22
ENSG00000102974	1.09308	1.82873e-19	1.3347e-18	1813.54	1847.42	1948.59	1004.67	855.006	768.665	CTCF
ENSG00000102981	-1.86054	8.50087e-09	2.72672e-08	17.0426	20.2608	14.3807	55.7608	59.8112	73.1038	PARD6A
ENSG00000102984	-1.87428	1.16988e-13	5.83223e-13	24.0602	29.4703	30.8158	98.8042	100.012	110.731	ZNF821
ENSG00000103005	1.82978	8.70383e-56	3.1045e-54	2011.03	1999.37	2133.48	637.825	589.287	499.901	USB1
ENSG00000103044	1.39197	0.0162271	0.0241803	16.0401	16.577	15.4079	2.93478	5.88307	9.6755	HAS3
ENSG00000103047	1.24944	1.22254e-06	3.14109e-06	99.2483	93.0156	117.1	56.7391	33.3374	39.7771	TANGO6
ENSG00000103148	1.2153	3.54554e-20	2.69138e-19	1335.34	1667.83	1642.48	733.695	667.728	598.806	NPRL3
ENSG00000103154	2.839	3.62575e-13	1.72785e-12	73.1831	66.3081	79.0939	6.84782	5.88307	18.2759	NECAB2
ENSG00000103174	1.01043	9.3441e-13	4.30801e-12	422.056	450.343	433.476	248.478	208.849	190.285	NAGPA
ENSG00000103187	1.59592	6.03039e-60	2.47067e-58	7156.91	7229.43	7405.04	2611.95	2422.84	2172.69	COTL1
ENSG00000103202	1.47033	6.92236e-53	2.23268e-51	2103.26	2139.36	2033.84	810.977	733.422	720.287	NME4
ENSG00000103222	1.04852	2.02784e-16	1.22422e-15	2261.66	2508.66	2619.35	1365.65	1171.71	1034.2	ABCC1
ENSG00000103226	1.21668	2.14642e-12	9.57267e-12	303.76	334.304	340.001	154.565	157.862	107.506	NOMO3
ENSG00000103227	-1.15703	7.49102e-07	1.97181e-06	41.1028	46.9683	43.1422	106.63	100.993	84.9294	LMF1
ENSG00000103254	1.08375	2.5676e-22	2.19651e-21	604.513	597.694	618.371	288.587	285.329	284.89	FAM173A
ENSG00000103266	1.39955	6.92506e-43	1.58816e-41	1874.69	1870.44	1941.4	779.673	716.754	657.934	STUB1
ENSG00000103269	-1.35152	0.00120188	0.0021329	16.0401	15.6561	23.6255	25.4348	48.045	67.7285	RHBDL1
ENSG00000103274	1.10037	1.00332e-15	5.79843e-15	625.565	582.038	603.99	317.934	288.27	237.587	NUBP1
ENSG00000103310	2.90488	1.55317e-11	6.41014e-11	48.1204	50.6521	52.3869	4.8913	8.8246	6.45033	ZP2
ENSG00000103316	-1.24381	2.49763e-26	2.67951e-25	494.237	399.691	422.177	1045.76	1010.91	1058.93	CRYM
ENSG00000103326	1.03359	9.54028e-13	4.39357e-12	1361.41	1583.11	1622.97	883.369	714.793	632.133	CAPN15
ENSG00000103342	1.22882	4.98929e-23	4.48327e-22	8085.23	7863.04	8220.63	3915.97	3522	2872.55	GSPT1
ENSG00000103490	2.48666	3.5027e-42	7.76278e-41	289.725	309.438	306.104	45	61.7722	54.8278	PYCARD
ENSG00000103512	1.04768	1.94084e-09	6.60704e-09	1650.13	1741.51	1701.03	1031.09	831.473	599.881	NOMO1
ENSG00000103540	-1.1971	4.70377e-25	4.76953e-24	374.938	379.43	343.083	853.043	889.324	774.04	CCP110
ENSG00000103599	-1.45741	1.73669e-14	9.14432e-14	71.1781	68.15	64.7132	164.348	205.907	190.285	IQCH
ENSG00000103723	-3.33072	9.98784e-36	1.67299e-34	19.0477	22.1027	18.4895	222.065	218.654	160.183	AP3B2
ENSG00000103740	1.22735	0.00970314	0.0149527	22.0552	17.498	26.707	11.7391	7.84409	8.60044	ACSBG1
ENSG00000103876	1.51108	5.0325e-40	1.02125e-38	1198	1336.29	1213.12	480.326	425.542	408.521	FAH
ENSG00000103888	-2.80323	2.29986e-13	1.11528e-12	7.01756	9.20946	11.2991	53.8043	72.5578	65.5784	CEMIP
ENSG00000103942	-1.48478	2.44327e-20	1.87152e-19	116.291	120.644	115.046	314.021	297.095	375.194	HOMER2
ENSG00000104081	-2.69265	1.29724e-111	1.68076e-109	317.795	302.07	337.947	2228.48	2118.88	1840.49	BMF
ENSG00000104147	1.13557	1.80112e-08	5.58576e-08	232.582	249.576	266.043	97.826	93.1486	150.508	OIP5
ENSG00000104218	-1.42391	5.92303e-39	1.15556e-37	327.82	323.252	351.3	862.825	936.388	889.071	CSPP1
ENSG00000104219	-3.12685	6.8609e-07	1.81337e-06	1.00251	4.60473	3.08158	24.4565	24.5128	27.9514	ZDHHC2
ENSG00000104231	-2.20122	3.35195e-24	3.22003e-23	588.472	583.88	577.283	1876.3	2362.05	3808.92	ZFAND1
ENSG00000104320	1.17366	2.481e-43	5.8673e-42	2350.88	2302.37	2292.7	1012.5	1005.02	1062.15	NBN
ENSG00000104321	3.25032	3.90578e-30	5.03895e-29	174.436	131.695	164.351	18.5869	16.6687	13.9757	TRPA1
ENSG00000104408	-1.26346	4.40778e-11	1.75836e-10	9702.28	9586.13	9311.51	17481.5	19671	31508.8	EIF3E
ENSG00000104419	-1.6606	6.66188e-49	1.93093e-47	1007.52	967.915	981.998	3430.76	3186.66	2730.64	NDRG1
ENSG00000104427	1.71944	2.59075e-07	7.19421e-07	54.1355	52.4939	53.4141	14.6739	13.7272	20.4261	ZC2HC1A
ENSG00000104490	-1.97858	7.59472e-13	3.53263e-12	46.1154	36.8379	40.0606	209.348	165.706	108.581	NCALD
ENSG00000104497	-1.06467	7.09316e-17	4.42127e-16	286.717	314.964	290.696	555.652	649.098	663.309	SNX16
ENSG00000104626	1.28865	5.01893e-25	5.06876e-24	750.879	743.204	758.069	339.456	314.744	266.614	ERI1
ENSG00000104679	1.29403	1.04025e-22	9.14158e-22	478.197	563.619	530.032	224.022	214.732	202.11	R3HCC1
ENSG00000104723	1.52343	3.91811e-67	1.941e-65	3072.69	3141.35	3147.32	1149.46	1067.78	1038.5	TUSC3
ENSG00000104728	-1.6062	2.54501e-05	5.63949e-05	12.0301	12.8933	18.4895	32.2826	47.0645	52.6777	ARHGEF10
ENSG00000104738	1.75905	5.11123e-33	7.55176e-32	6805.03	6773.56	6757.91	2398.69	2036.52	1571.73	MCM4
ENSG00000104763	1.28193	7.30838e-48	2.07468e-46	7673.2	7626.36	7380.39	2892.71	3130.77	3304.72	ASAH1
ENSG00000104783	1.62253	6.19298e-44	1.49252e-42	2461.16	2580.49	2604.96	935.216	825.59	721.362	KCNN4
ENSG00000104812	1.12835	9.97862e-19	6.99657e-18	1537.85	1560.08	1688.71	832.499	734.403	621.382	GYS1
ENSG00000104814	-1.12093	0.0114054	0.0173938	9.02258	9.20946	14.3807	23.4782	23.5323	23.6512	MAP4K1
ENSG00000104833	-3.0898	1.08273e-09	3.78618e-09	4.01003	5.52568	4.10878	45	37.2594	34.4018	TUBB4A
ENSG00000104853	1.36873	4.09092e-36	6.93672e-35	4521.31	4634.2	4776.45	1983.91	1833.56	1576.03	CLPTM1
ENSG00000104863	-1.11514	7.77645e-05	0.000161661	45.1129	43.2845	47.2509	64.5652	104.915	124.706	LIN7B
ENSG00000104889	1.15336	1.02151e-28	1.21643e-27	1068.67	1121.71	1104.23	501.847	520.651	457.974	RNASEH2A
ENSG00000104953	1.65859	1.13394e-56	4.17219e-55	1250.13	1219.33	1290.16	389.347	424.561	376.269	TLE6
ENSG00000104998	2.29108	4.8289e-34	7.46952e-33	316.793	339.829	312.267	79.2391	69.6163	48.3775	IL27RA
ENSG00000105011	1.69119	3.42937e-30	4.45466e-29	1397.5	1384.18	1407.26	533.152	403.971	359.069	ASF1B
ENSG00000105072	-1.20374	2.20357e-13	1.06995e-12	94.2358	104.067	98.6106	227.935	212.771	244.038	C19orf44
ENSG00000105137	1.56327	9.10898e-09	2.90824e-08	78.1957	84.7271	81.1483	24.4565	34.3179	23.6512	SYDE1
ENSG00000105141	4.72754	1.56988e-21	1.2829e-20	87.2182	109.593	97.5834	0.97826	4.90256	5.37528	CASP14
ENSG00000105143	5.46402	1.75661e-35	2.9007e-34	204.512	196.162	178.732	0.97826	6.86358	5.37528	SLC1A6
ENSG00000105204	-1.5049	1.37045e-13	6.78808e-13	58.1455	51.573	50.3325	164.348	139.233	150.508	DYRK1B
ENSG00000105219	1.40028	0.00269167	0.00453646	49.1229	39.6007	18.4895	10.7609	10.7856	19.351	CNTD2
ENSG00000105220	1.69273	3.47153e-27	3.88376e-26	9894.76	10704.2	11061.9	3972.71	3303.34	2516.7	GPI
ENSG00000105221	1.04768	8.65336e-36	1.45267e-34	2789.98	2927.69	2735.42	1354.89	1349.18	1385.75	AKT2
ENSG00000105227	-1.29099	1.04667e-13	5.24165e-13	215.539	193.399	247.554	627.065	548.106	428.947	PRX
ENSG00000105248	1.25246	5.09575e-18	3.42405e-17	382.958	370.22	418.068	177.065	169.628	144.057	CCDC94
ENSG00000105255	-3.4641	1.518e-32	2.17704e-31	13.0326	18.4189	10.2719	165.326	156.882	141.907	FSD1
ENSG00000105270	-2.44131	7.84908e-08	2.29921e-07	7.01756	12.8933	7.19036	29.3478	56.8696	62.3532	CLIP3
ENSG00000105290	-1.4059	0.00612159	0.00975067	13.0326	7.36757	9.24475	41.0869	16.6687	20.4261	APLP1
ENSG00000105327	-2.6709	3.02801e-73	1.88122e-71	191.479	155.64	179.759	1244.35	1144.26	962.175	BBC3
ENSG00000105329	-2.48673	1.88517e-09	6.42764e-09	9.02258	11.9723	5.13597	50.8695	55.8891	40.8521	TGFB1
ENSG00000105339	-1.76986	5.15113e-29	6.24688e-28	123.309	139.063	158.188	421.63	531.437	480.55	DENND3
ENSG00000105373	-1.03942	4.09425e-15	2.26845e-14	3065.67	3116.48	3003.52	7414.23	6214.48	5250.57	NOP53
ENSG00000105376	-1.95487	7.12861e-23	6.33055e-22	51.1279	67.2291	50.3325	198.587	239.245	218.236	ICAM5
ENSG00000105388	-4.221	5.72972e-131	1.15809e-128	182.457	173.138	169.487	4013.8	3247.45	2529.61	CEACAM5
ENSG00000105419	-6.41075	2.38509e-07	6.65602e-07	1.00251	0	0	28.3695	31.3764	30.1016	MEIS3
ENSG00000105447	1.45621	9.50511e-35	1.51831e-33	1510.78	1607.05	1635.29	640.76	588.307	502.051	GRWD1
ENSG00000105479	-3.67301	1.82882e-33	2.76402e-32	17.0426	12.8933	11.2991	154.565	156.882	215.011	CCDC114
ENSG00000105486	1.06187	1.09728e-09	3.83352e-09	1844.62	1782.03	1952.7	1141.63	858.928	670.835	LIG1
ENSG00000105497	-1.04523	1.70423e-11	7.01831e-11	144.361	121.565	127.372	278.804	282.387	249.413	ZNF175
ENSG00000105499	3.24123	1.12496e-58	4.45256e-57	304.763	337.987	320.485	38.1521	31.3764	32.2517	PLA2G4C
ENSG00000105516	-1.84951	3.28592e-44	8.00825e-43	341.855	367.458	327.675	1407.72	1245.25	1084.73	DBP
ENSG00000105519	-3.0319	1.81676e-140	4.05004e-138	236.592	240.367	208.52	2029.89	1826.69	1753.42	CAPS
ENSG00000105538	-2.42052	0.0001031	0.000210747	1.00251	5.52568	5.13597	15.6522	22.5518	24.7263	RASIP1
ENSG00000105550	-3.74111	6.05318e-36	1.02069e-34	19.0477	13.8142	17.4623	161.413	244.147	265.539	FGF21
ENSG00000105568	1.02095	4.0826e-13	1.93703e-12	5473.7	5690.53	5710.17	3293.8	2787.59	2232.89	PPP2R1A
ENSG00000105613	-1.36152	7.79255e-10	2.75934e-09	51.1279	75.5176	65.7404	196.63	150.999	147.283	MAST1
ENSG00000105639	-2.21325	2.06026e-63	9.24007e-62	199.499	176.822	194.14	953.803	895.207	793.391	JAK3
ENSG00000105650	-3.425	9.98524e-08	2.89807e-07	2.00502	3.68379	3.08158	18.5869	33.3374	43.0022	PDE4C
ENSG00000105655	3.7147	3.5695e-57	1.34268e-55	891.23	905.29	909.067	41.0869	61.7722	104.28	ISYNA1
ENSG00000105669	1.02258	3.56626e-41	7.6035e-40	5049.64	5194.14	5086.67	2560.11	2522.86	2462.95	COPE
ENSG00000105676	1.00264	1.37721e-16	8.40463e-16	815.039	880.425	865.925	475.434	422.6	379.495	ARMC6
ENSG00000105696	-2.22299	8.99127e-08	2.61962e-07	9.02258	13.8142	5.13597	43.0434	48.045	40.8521	TMEM59L
ENSG00000105711	-1.86977	2.24812e-28	2.64385e-27	77.1932	73.6757	95.5291	317.934	289.251	291.34	SCN1B
ENSG00000105717	-1.29858	0.00597751	0.00954224	12.0301	9.20946	10.2719	24.4565	16.6687	36.5519	PBX4
ENSG00000105726	1.11666	1.48267e-15	8.45591e-15	2671.69	2828.23	2897.71	1490.87	1346.24	1034.2	ATP13A1
ENSG00000105732	1.25456	8.51788e-15	4.58595e-14	710.779	809.512	878.251	401.087	333.374	269.839	ZNF574
ENSG00000105792	-3.45138	1.60161e-12	7.23444e-12	8.02007	5.52568	7.19036	36.1956	91.1875	98.9051	CFAP69
ENSG00000105808	-3.48949	6.74609e-06	1.59588e-05	4.01003	1.84189	0	29.3478	22.5518	13.9757	RASA4
ENSG00000105825	-2.8377	1.39119e-127	2.60358e-125	271.68	254.181	316.376	1937.93	1959.06	2117.86	TFPI2
ENSG00000105854	1.59605	2.00164e-46	5.34205e-45	1678.2	1559.16	1534.63	478.369	521.632	579.455	PON2
ENSG00000105855	1.92593	4.75486e-23	4.28786e-22	200.502	252.339	228.037	62.6086	64.7137	51.6027	ITGB8
ENSG00000105856	-1.15561	1.03407e-23	9.65831e-23	1732.33	1660.47	1647.62	3352.5	3603.38	4274.42	HBP1
ENSG00000105877	-1.54377	1.34518e-13	6.66829e-13	43.1079	52.4939	47.2509	138.913	134.33	144.057	DNAH11
ENSG00000105929	2.33081	6.0772e-41	1.28665e-39	1250.13	1180.65	1228.52	284.674	271.602	169.859	ATP6V0A4
ENSG00000105939	1.2153	9.58634e-27	1.05e-25	2375.95	2517.87	2589.56	1189.56	1089.35	942.824	ZC3HAV1
ENSG00000105971	1.44937	4.20014e-15	2.32287e-14	195.489	179.585	175.65	72.3912	66.6748	62.3532	CAV2
ENSG00000105974	3.06112	5.11572e-55	1.77053e-53	300.753	294.703	322.539	37.1739	38.2399	34.4018	CAV1
ENSG00000105976	3.07362	3.1291e-169	1.10312e-166	3476.7	3471.97	3482.19	461.739	413.776	362.294	MET
ENSG00000105997	-2.93568	1.53569e-26	1.66521e-25	12.0301	19.3399	26.707	150.652	153.94	138.682	HOXA3
ENSG00000106003	-1.61154	7.83114e-58	3.02067e-56	673.686	686.105	647.132	2167.82	2071.82	1893.17	LFNG
ENSG00000106025	-1.31195	5.57982e-33	8.23608e-32	313.785	306.675	295.832	742.499	745.189	788.016	TSPAN12
ENSG00000106031	-1.62657	3.38504e-15	1.88515e-14	54.1355	59.8615	56.4957	195.652	184.336	146.208	HOXA13
ENSG00000106069	-1.8343	5.47676e-18	3.66868e-17	69.1731	83.8061	73.958	203.478	291.212	316.066	CHN2
ENSG00000106078	-2.00874	3.73685e-35	6.07147e-34	600.503	656.635	627.616	3088.37	2540.5	1955.53	COBL
ENSG00000106089	-1.36267	4.81813e-11	1.915e-10	54.1355	54.3358	65.7404	131.087	163.745	152.658	STX1A
ENSG00000106100	-1.15738	6.2583e-15	3.40645e-14	178.447	145.51	158.188	389.347	346.12	338.642	NOD1
ENSG00000106123	8.54583	1.29781e-16	7.93925e-16	238.597	259.707	255.771	0.97826	0.980511	0	EPHB6
ENSG00000106144	1.22309	9.27196e-24	8.7138e-23	1376.44	1541.66	1545.93	703.369	652.04	555.804	CASP2
ENSG00000106268	1.20371	5.51852e-25	5.54743e-24	613.535	678.738	658.431	289.565	287.29	269.839	NUDT1
ENSG00000106333	-1.96083	2.44073e-18	1.66288e-17	40.1003	44.2054	44.1693	136.956	173.55	190.285	PCOLCE
ENSG00000106344	1.02956	9.57099e-16	5.54612e-15	667.671	715.575	750.879	305.217	382.399	357.993	RBM28
ENSG00000106404	-1.40202	3.71128e-08	1.1207e-07	28.0702	37.7588	31.843	82.1738	84.324	92.4548	CLDN15
ENSG00000106479	-1.49335	1.57529e-17	1.02444e-16	81.2032	80.1223	83.2027	202.5	244.147	241.887	ZNF862
ENSG00000106526	3.24702	5.5999e-07	1.49689e-06	18.0452	40.5216	27.7342	1.95652	2.94153	4.30022	ACTR3C
ENSG00000106541	1.03839	4.70446e-14	2.415e-13	4197.5	4332.13	4223.82	1867.5	1815.91	2527.46	AGR2
ENSG00000106571	1.63718	7.74552e-25	7.70941e-24	589.475	548.884	568.038	219.13	184.336	144.057	GLI3
ENSG00000106665	-1.61807	7.18631e-23	6.37806e-22	236.592	182.347	238.309	784.564	646.157	583.755	CLIP2
ENSG00000106682	1.01421	4.39786e-11	1.75532e-10	7948.89	7701.88	8341.84	4738.69	4100.5	3038.11	EIF4H
ENSG00000106683	1.27608	1.02382e-20	8.02904e-20	1097.75	1139.21	1179.22	556.63	452.996	399.921	LIMK1
ENSG00000106689	2.50868	0.00121896	0.00216169	23.0577	18.4189	15.4079	8.80434	0	1.07506	LHX2
ENSG00000106701	-1.26734	0.000220912	0.000432215	18.0452	20.2608	28.7614	38.1521	60.7917	62.3532	FSD1L
ENSG00000106733	1.09051	1.71196e-15	9.72332e-15	789.977	687.947	719.036	292.5	354.945	384.87	NMRK1
ENSG00000106799	1.01769	2.16284e-27	2.43584e-26	3626.07	3506.04	3695.84	1902.72	1801.2	1642.68	TGFBR1
ENSG00000106852	-2.23133	1.21099e-08	3.81889e-08	11.0276	9.20946	11.2991	48.913	59.8112	38.702	LHX6
ENSG00000106853	2.03502	9.37673e-118	1.35373e-115	2849.13	2878.88	2916.2	732.717	676.553	699.861	PTGR1
ENSG00000106927	1.88975	2.70772e-76	1.80821e-74	4626.58	4397.52	4292.64	1298.15	1214.85	1079.36	AMBP
ENSG00000106948	-1.66579	3.13599e-33	4.69284e-32	208.522	212.739	247.554	629.021	772.643	719.212	AKNA
ENSG00000106976	-2.32355	4.52029e-23	4.08605e-22	34.0853	39.6007	50.3325	171.195	201.005	248.338	DNM1
ENSG00000106991	2.45339	2.16229e-41	4.6428e-40	368.923	398.77	403.687	55.7608	89.2265	68.8036	ENG
ENSG00000106992	2.1412	1.59133e-33	2.4123e-32	308.773	313.122	274.261	69.4565	57.8502	76.3289	AK1
ENSG00000107014	-2.30903	0.000287442	0.000554086	3.00753	3.68379	6.16316	17.6087	12.7466	33.3267	RLN2
ENSG00000107099	3.01369	9.1503e-06	2.13432e-05	19.0477	20.2608	25.6799	4.8913	1.96102	1.07506	DOCK8
ENSG00000107104	2.46685	8.61159e-48	2.44006e-46	529.324	539.675	514.624	118.369	94.1291	73.1038	KANK1
ENSG00000107105	6.39972	2.04939e-13	9.98932e-13	76.1906	84.7271	94.5019	2.93478	0	0	ELAVL2
ENSG00000107201	1.87431	3.40872e-63	1.52427e-61	925.315	993.701	1009.73	266.087	275.524	256.938	DDX58
ENSG00000107295	4.04755	3.1968e-12	1.40261e-11	41.1028	53.4149	55.4685	0.97826	5.88307	2.15011	SH3GL2
ENSG00000107317	-2.19647	3.10968e-12	1.36637e-11	29.0727	25.7865	28.7614	80.2173	171.589	131.157	PTGDS
ENSG00000107438	1.49112	4.89424e-45	1.23653e-43	2923.31	2906.51	2850.46	1120.11	1056.99	909.497	PDLIM1
ENSG00000107485	-1.42916	5.82194e-18	3.89302e-17	512.282	619.797	595.773	1859.67	1584.51	1208.36	GATA3
ENSG00000107551	-1.64495	4.68448e-13	2.21152e-12	40.1003	34.075	36.979	114.456	117.661	115.031	RASSF4
ENSG00000107738	1.12006	3.19634e-10	1.17122e-09	183.459	195.241	187.977	95.8695	90.207	74.1788	VSIR
ENSG00000107796	1.27477	0.00241329	0.00410032	41.1028	37.7588	30.8158	23.4782	7.84409	13.9757	ACTA2
ENSG00000107798	1.29368	4.95585e-31	6.67785e-30	2144.37	1954.25	2070.82	769.891	805.98	941.749	LIPA
ENSG00000107819	-1.95077	5.16443e-12	2.21967e-11	28.0702	20.2608	19.5167	84.1303	97.0706	80.6292	SFXN3
ENSG00000107862	1.1955	3.16399e-14	1.64426e-13	1850.63	1846.5	1965.02	1040.87	752.052	678.36	GBF1
ENSG00000107863	1.10373	4.23384e-27	4.71917e-26	964.413	935.682	998.433	465.652	432.405	450.448	ARHGAP21
ENSG00000107864	-1.28694	5.0082e-14	2.56484e-13	92.2308	77.3595	95.5291	213.261	221.596	210.711	CPEB3
ENSG00000107890	-1.62399	3.50284e-16	2.07907e-15	52.1304	55.2568	65.7404	160.435	179.434	193.51	ANKRD26
ENSG00000107957	-1.19184	1.90921e-23	1.76045e-22	250.627	246.814	258.853	610.434	550.067	566.554	SH3PXD2A
ENSG00000107960	-1.50693	6.15983e-18	4.1117e-17	107.268	141.826	127.372	310.108	350.042	411.746	STN1
ENSG00000108106	1.14836	2.0465e-27	2.30825e-26	2328.83	2509.58	2222.85	1161.19	1028.56	995.501	UBE2S
ENSG00000108176	-1.84494	1.60205e-19	1.17549e-18	136.341	118.802	89.3659	354.13	374.555	510.651	DNAJC12
ENSG00000108179	1.377	2.23052e-42	4.97975e-41	2498.25	2508.66	2490.95	1064.35	919.72	901.972	PPIF
ENSG00000108244	-1.09724	5.42919e-28	6.27295e-27	494.237	466.92	464.292	988.042	1042.28	1019.15	KRT23
ENSG00000108306	-1.6064	2.93173e-43	6.90094e-42	314.788	333.383	298.913	1000.76	1000.12	883.696	FBXL20
ENSG00000108309	-1.22476	0.027046	0.0388542	13.0326	8.28852	4.10878	12.7174	27.4543	19.351	RUNDC3A
ENSG00000108312	1.24941	1.1412e-17	7.49541e-17	2574.44	2599.83	2635.78	1329.46	1070.72	883.696	UBTF
ENSG00000108370	-1.17199	1.80491e-13	8.84027e-13	159.399	142.747	124.29	293.478	315.725	352.618	RGS9
ENSG00000108375	1.5371	4.49559e-15	2.47813e-14	203.509	267.074	245.499	98.8042	72.5578	75.2539	RNF43
ENSG00000108384	1.26796	1.77662e-22	1.53458e-21	549.375	603.22	526.951	247.5	212.771	237.587	RAD51C
ENSG00000108448	2.01731	1.2704e-125	2.29262e-123	4407.03	4659.07	4566.91	1149.46	1140.33	1077.21	TRIM16L
ENSG00000108474	-1.64841	1.32625e-10	5.04382e-10	47.1179	48.8102	33.8974	103.696	140.213	164.483	PIGL
ENSG00000108515	-2.56614	9.06438e-15	4.86741e-14	24.0602	18.4189	20.5439	103.696	91.1875	178.459	ENO3
ENSG00000108528	1.25421	1.33039e-21	1.09072e-20	723.811	827.01	835.109	377.608	315.725	306.391	SLC25A11
ENSG00000108551	-5.18338	5.79016e-86	4.74449e-84	24.0602	15.6561	11.2991	734.673	592.229	526.777	RASD1
ENSG00000108578	-1.51323	5.19187e-35	8.39952e-34	231.579	254.181	241.391	742.499	687.338	646.108	BLMH
ENSG00000108602	3.461	6.32749e-95	6.39456e-93	11650.2	11415.1	11286.8	1330.43	1002.08	785.866	ALDH3A1
ENSG00000108671	1.58144	4.83127e-39	9.43778e-38	4941.36	4885.62	5048.66	1895.87	1662.95	1410.47	PSMD11
ENSG00000108679	2.01729	2.85715e-36	4.8995e-35	20109.3	20851.1	21196.2	6287.28	5200.63	3864.82	LGALS3BP
ENSG00000108759	-2.66829	4.19993e-09	1.38346e-08	3.00753	9.20946	9.24475	43.0434	38.2399	55.9029	KRT32
ENSG00000108771	2.10211	9.78755e-45	2.43628e-43	441.104	499.153	427.313	109.565	107.856	101.055	DHX58
ENSG00000108785	-1.45178	2.92963e-05	6.44001e-05	17.0426	41.4426	18.4895	62.6086	76.4799	73.1038	HSD17B1P1
ENSG00000108797	-1.50178	5.7617e-05	0.000121764	16.0401	12.8933	21.5711	34.2391	59.8112	48.3775	CNTNAP1
ENSG00000108829	1.1827	1.54195e-25	1.60428e-24	6625.58	6528.59	6574.04	3229.24	2967.03	2493.05	LRRC59
ENSG00000108839	-2.07368	5.19153e-06	1.24503e-05	5.01254	8.28852	9.24475	32.2826	29.4153	33.3267	ALOX12
ENSG00000108840	-1.42782	2.15797e-22	1.85026e-21	1266.17	1292.09	1314.81	4145.87	3501.41	2771.49	HDAC5
ENSG00000108924	3.54518	5.9275e-120	9.07625e-118	738.849	710.05	754.988	59.6739	65.6943	63.4283	HLF
ENSG00000108984	4.2316	5.00057e-71	2.88227e-69	350.878	352.722	357.464	16.6304	23.5323	16.1258	MAP2K6
ENSG00000109063	-2.24686	7.66522e-07	2.01451e-06	5.01254	9.20946	10.2719	27.3913	46.084	43.0022	MYH3
ENSG00000109066	1.46883	2.99282e-32	4.23211e-31	1090.73	1130	1145.32	454.891	412.795	347.243	TMEM104
ENSG00000109101	1.39624	0.000385594	0.000729558	34.0853	36.8379	34.9246	11.7391	18.6297	9.6755	FOXN1
ENSG00000109113	-4.56743	1.66327e-13	8.18353e-13	2.00502	1.84189	3.08158	58.6956	56.8696	47.3024	RAB34
ENSG00000109255	4.03013	5.49898e-10	1.97721e-09	53.1329	49.7311	28.7614	0	5.88307	2.15011	NMU
ENSG00000109320	1.47112	1.08888e-18	7.62768e-18	619.55	637.295	665.622	293.478	208.849	190.285	NFKB1
ENSG00000109321	-3.78575	3.2345e-120	5.00325e-118	83.2082	80.1223	83.2027	978.26	1119.74	1301.89	AREG
ENSG00000109452	-1.12795	1.05537e-26	1.15429e-25	1390.48	1350.11	1332.27	3140.21	3127.83	2631.74	INPP4B
ENSG00000109501	1.55425	1.60837e-36	2.80891e-35	4088.23	4269.51	4259.77	1629.78	1459	1206.21	WFS1
ENSG00000109586	1.21017	2.25647e-29	2.7855e-28	3442.61	3391.85	3457.54	1665	1450.18	1331.99	GALNT7
ENSG00000109654	1.05993	1.07413e-16	6.62977e-16	587.47	561.777	575.229	311.087	263.758	251.563	TRIM2
ENSG00000109674	3.03727	8.77644e-91	8.16209e-89	902.258	949.496	992.27	94.8912	112.759	139.757	NEIL3
ENSG00000109689	1.56126	3.28231e-19	2.36598e-18	372.933	437.45	430.394	108.587	147.077	165.559	STIM2
ENSG00000109743	4.45693	5.74267e-14	2.92615e-13	49.1229	69.071	58.5501	1.95652	4.90256	1.07506	BST1
ENSG00000109805	2.30717	1.03139e-90	9.53341e-89	1258.15	1281.04	1224.42	262.174	270.621	226.837	NCAPG
ENSG00000109814	1.51185	1.42493e-60	5.9835e-59	17002.5	16530.1	16757.6	6267.71	6018.38	5347.33	UGDH
ENSG00000109846	-1.25516	1.42274e-08	4.45699e-08	43.1079	51.573	66.7676	122.282	130.408	132.232	CRYAB
ENSG00000109861	1.7573	2.89967e-50	8.68699e-49	9430.6	9641.39	9541.61	3267.39	2723.86	2471.55	CTSC
ENSG00000109920	-1.70895	1.0603e-22	9.30156e-22	548.372	548.884	574.202	1334.35	1913.96	2216.76	FNBP4
ENSG00000109956	1.15091	0.0103624	0.0159008	29.0727	19.3399	23.6255	10.7609	8.8246	12.9007	B3GAT1
ENSG00000109971	1.91621	4.17924e-97	4.36918e-95	41045.7	40937	40656.3	11855.5	10525.8	10110.9	HSPA8
ENSG00000110002	3.57778	5.31045e-71	3.03778e-69	441.104	416.268	488.944	45	40.201	26.8764	VWA5A
ENSG00000110011	-2.19556	9.19903e-54	3.04472e-52	111.278	117.881	105.801	547.826	493.197	494.526	DNAJC4
ENSG00000110031	-2.12348	6.67098e-13	3.11731e-12	25.0627	34.996	16.4351	90.9782	127.466	117.181	LPXN
ENSG00000110046	-1.08757	6.98711e-20	5.22534e-19	618.548	636.374	643.024	1511.41	1327.61	1193.31	ATG2A
ENSG00000110060	-1.01053	9.4758e-18	6.24829e-17	276.692	322.331	293.778	594.782	600.073	605.256	PUS3
ENSG00000110063	1.25617	3.17713e-12	1.39519e-11	316.793	376.667	342.056	181.956	126.486	124.706	DCPS
ENSG00000110076	-3.75604	3.82687e-06	9.32063e-06	1.00251	2.76284	1.02719	29.3478	23.5323	12.9007	NRXN2
ENSG00000110169	-3.55969	1.41082e-25	1.46987e-24	9.02258	13.8142	12.3263	100.761	162.765	152.658	HPX
ENSG00000110195	-1.10653	4.28918e-17	2.70352e-16	393.986	395.086	368.763	927.39	849.123	715.987	FOLR1
ENSG00000110237	-1.02734	2.18833e-15	1.23687e-14	297.745	359.169	385.198	729.782	679.494	714.912	ARHGEF17
ENSG00000110318	-1.77296	6.94991e-49	2.01057e-47	187.469	198.924	184.895	671.086	650.079	632.133	CEP126
ENSG00000110375	1.65712	1.04941e-16	6.47985e-16	425.064	467.841	445.802	191.739	124.525	107.506	UPK2
ENSG00000110400	1.07952	1.16999e-10	4.46974e-10	2500.26	2399.07	2463.21	1473.26	1124.65	884.771	NECTIN1
ENSG00000110436	1.31217	9.72838e-17	6.01683e-16	270.677	282.731	274.261	114.456	121.583	96.755	SLC1A2
ENSG00000110446	3.31523	7.27756e-11	2.84185e-10	32.0803	55.2568	63.686	3.91304	4.90256	6.45033	SLC15A3
ENSG00000110484	-5.71763	0	0	695.741	512.046	520.787	28463.4	27726.9	34752.2	SCGB2A2
ENSG00000110492	-3.40624	1.09207e-12	5.00143e-12	2.00502	7.36757	5.13597	47.9347	53.9281	53.7528	MDK
ENSG00000110514	-1.21116	6.13439e-23	5.46686e-22	970.428	1023.17	1005.62	2592.39	2376.76	1973.8	MADD
ENSG00000110619	-1.286	5.78603e-43	1.33705e-41	2006.02	1863.07	1815.05	4646.73	4874.12	4338.92	CARS
ENSG00000110628	-1.21468	6.63985e-31	8.87597e-30	670.678	605.062	718.009	1586.74	1544.31	1493.25	SLC22A18
ENSG00000110693	-1.88691	7.76784e-08	2.27673e-07	15.0376	10.1304	21.5711	50.8695	63.7332	56.9779	SOX6
ENSG00000110811	-3.43908	2.74732e-09	9.19757e-09	3.00753	1.84189	5.13597	42.0652	31.3764	33.3267	P3H3
ENSG00000110975	-4.59549	2.42001e-15	1.36375e-14	3.00753	0.920946	4.10878	64.5652	68.6358	56.9779	SYT10
ENSG00000110987	-1.35208	7.48503e-26	7.896e-25	354.888	392.323	427.313	1091.74	1011.89	893.371	BCL7A
ENSG00000111012	-2.16116	3.02096e-05	6.62828e-05	5.01254	6.44663	5.13597	24.4565	28.4348	21.5011	CYP27B1
ENSG00000111052	-4.39586	7.14255e-51	2.17417e-49	19.0477	9.20946	8.21755	275.869	246.108	242.963	LIN7A
ENSG00000111058	-8.40143	8.02449e-30	1.02221e-28	0	0.920946	3.08158	521.413	414.756	391.32	ACSS3
ENSG00000111077	1.4244	7.45258e-26	7.86725e-25	442.106	481.655	485.863	169.239	192.18	163.408	TNS2
ENSG00000111199	1.70614	8.78872e-21	6.92454e-20	201.504	223.79	219.82	73.3695	59.8112	64.5033	TRPV4
ENSG00000111206	1.90295	2.2083e-52	7.06237e-51	2134.34	2294.08	2362.55	687.717	609.878	517.102	FOXM1
ENSG00000111252	-1.00777	0.00129872	0.00229242	24.0602	28.5493	19.5167	43.0434	50.9866	51.6027	SH2B3
ENSG00000111254	-1.44359	0.000226304	0.000442023	11.0276	12.8933	15.4079	30.3261	43.1425	33.3267	AKAP3
ENSG00000111261	1.15653	6.53232e-16	3.82477e-15	2464.17	2423.01	2380.01	1300.11	1082.48	876.17	MANSC1
ENSG00000111275	3.19586	1.46913e-143	3.59203e-141	3051.64	2793.23	2855.6	360.978	319.647	267.689	ALDH2
ENSG00000111331	1.45935	1.10146e-21	9.06951e-21	2559.4	2637.59	2729.25	1178.8	941.291	761.139	OAS3
ENSG00000111335	1.58203	3.61054e-30	4.67797e-29	2114.29	2125.54	2062.61	846.195	668.709	589.13	OAS2
ENSG00000111344	-1.99736	5.92482e-37	1.05169e-35	78.1957	98.5413	93.4747	370.76	360.828	348.318	RASAL1
ENSG00000111405	2.68493	4.49804e-14	2.31138e-13	71.1781	67.2291	68.822	10.7609	13.7272	7.52539	ENDOU
ENSG00000111424	2.98155	8.70338e-123	1.48241e-120	1953.89	1926.62	1974.27	280.761	253.952	205.336	VDR
ENSG00000111450	-3.69219	2.49855e-09	8.40185e-09	0	3.68379	5.13597	28.3695	47.0645	38.702	STX2
ENSG00000111602	1.21195	1.5238e-18	1.05573e-17	3131.84	2994	3108.29	1561.3	1345.26	1078.28	TIMELESS
ENSG00000111605	1.10038	2.08004e-28	2.45189e-27	2433.09	2405.51	2422.12	1197.39	1171.71	1015.93	CPSF6
ENSG00000111640	1.30544	6.88364e-52	2.17394e-50	96116.5	100383	101024	42933.9	39741.1	37701.1	GAPDH
ENSG00000111644	-2.93986	1.70623e-07	4.82461e-07	3.00753	4.60473	4.10878	23.4782	30.3958	36.5519	ACRBP
ENSG00000111653	-2.25836	5.4054e-42	1.18582e-40	198.497	172.217	176.677	729.782	829.512	1060	ING4
ENSG00000111665	1.37106	1.32824e-24	1.30406e-23	438.096	402.454	399.579	160.435	159.823	159.108	CDCA3
ENSG00000111667	1.75488	3.45479e-23	3.14353e-22	5009.53	5030.21	5039.41	1889.02	1508.03	1069.68	USP5
ENSG00000111669	1.41871	1.53138e-26	1.66172e-25	18199.5	18350.8	17999.5	8094.12	6640.02	5668.77	TPI1
ENSG00000111674	-2.59943	9.62074e-35	1.53517e-33	40.1003	33.1541	53.4141	241.63	280.426	241.887	ENO2
ENSG00000111725	-1.19693	1.19881e-22	1.04802e-21	327.82	355.485	328.702	696.521	832.454	792.316	PRKAB1
ENSG00000111728	3.30396	5.55605e-92	5.29711e-90	618.548	578.354	548.522	59.6739	54.9086	62.3532	ST8SIA1
ENSG00000111752	-1.43593	9.45933e-21	7.43359e-20	109.273	110.514	119.155	331.63	291.212	293.49	PHC1
ENSG00000111799	5.53802	2.21453e-229	1.39875e-226	3707.28	3891.92	4059.47	89.0216	105.895	54.8278	COL12A1
ENSG00000111801	2.05673	3.44147e-22	2.92265e-21	183.459	164.849	159.215	41.0869	44.123	36.5519	BTN3A3
ENSG00000111816	2.574	4.39878e-77	2.96361e-75	1051.63	1088.56	1088.83	214.239	175.512	151.583	FRK
ENSG00000111834	-5.31364	1.10268e-16	6.79198e-16	2.00502	2.76284	1.02719	75.326	84.324	74.1788	RSPH4A
ENSG00000111837	-1.337	4.27383e-05	9.1942e-05	21.0527	21.1818	19.5167	45	64.7137	46.2274	MAK
ENSG00000111846	1.11921	1.13319e-26	1.2385e-25	891.23	850.955	880.305	382.5	407.893	417.122	GCNT2
ENSG00000111863	-1.68182	2.07135e-06	5.19346e-06	17.0426	14.7351	11.2991	47.9347	42.162	48.3775	ADTRP
ENSG00000111879	-2.7796	1.97022e-42	4.4116e-41	41.1028	46.0473	42.115	324.782	313.764	249.413	FAM184A
ENSG00000111885	1.66877	2.97023e-32	4.20408e-31	9580.97	9092.5	9235.5	3505.11	2904.27	2367.27	MAN1A1
ENSG00000111912	1.29268	2.95534e-53	9.65516e-52	2416.05	2406.43	2485.81	1016.41	978.55	987.976	NCOA7
ENSG00000111981	-4.4565	5.78544e-125	1.00806e-122	35.0878	36.8379	27.7342	748.369	764.799	681.585	ULBP1
ENSG00000112029	1.10235	5.07246e-22	4.27186e-21	611.53	673.212	655.35	302.282	293.173	308.541	FBXO5
ENSG00000112079	1.00807	2.46278e-34	3.86874e-33	3171.94	2994	3163.76	1560.32	1561.95	1515.83	STK38
ENSG00000112096	2.02265	6.98422e-85	5.57231e-83	10425.1	10030.9	9805.6	2707.82	2535.6	2202.79	SOD2
ENSG00000112118	1.67886	5.95628e-25	5.95589e-24	9973.96	9847.68	9677.2	3825	3066.06	2321.04	MCM3
ENSG00000112139	3.63229	6.74126e-20	5.05645e-19	76.1906	87.4899	98.6106	7.82608	8.8246	4.30022	MDGA1
ENSG00000112146	1.25423	1.35308e-20	1.05349e-19	5491.74	5623.3	5638.27	1941.85	2297.34	2785.47	FBXO9
ENSG00000112167	1.11561	3.12263e-13	1.49513e-12	353.885	360.09	390.334	150.652	159.823	199.96	SAYSD1
ENSG00000112175	-5.27108	3.48274e-56	1.25702e-54	10.0251	4.60473	9.24475	330.652	295.134	284.89	BMP5
ENSG00000112182	-1.00356	3.9637e-06	9.63067e-06	53.1329	55.2568	47.2509	109.565	105.895	96.755	BACH2
ENSG00000112186	1.73886	2.54723e-24	2.46889e-23	273.685	241.288	255.771	79.2391	81.3824	69.8786	CAP2
ENSG00000112208	1.57149	4.31794e-24	4.1323e-23	2104.27	2088.71	2180.73	588.912	654.981	901.972	BAG2
ENSG00000112245	1.27718	1.76122e-60	7.35493e-59	8277.71	8735.18	8772.24	3461.08	3553.37	3625.09	PTP4A1
ENSG00000112293	2.68911	6.11798e-16	3.58911e-15	91.2283	93.0156	82.1755	8.80434	20.5907	11.8256	GPLD1
ENSG00000112294	1.8711	7.57059e-45	1.8969e-43	744.864	720.18	712.873	225.978	172.57	196.735	ALDH5A1
ENSG00000112297	2.00012	5.46156e-60	2.24368e-58	19973	19632.7	20000.5	5679.78	5045.71	4173.37	CRYBG1
ENSG00000112312	1.14719	1.45805e-17	9.50241e-17	931.33	978.966	831	366.847	398.088	474.099	GMNN
ENSG00000112343	1.11773	6.36026e-29	7.66416e-28	1061.66	1031.46	1050.82	492.065	499.08	456.899	TRIM38
ENSG00000112379	-1.34152	6.98888e-36	1.17455e-34	4414.04	4334.9	4396.39	12038.5	11603.4	9669.05	ARFGEF3
ENSG00000112394	-2.48138	1.1437e-11	4.79064e-11	9.02258	10.1304	13.3535	62.6086	51.9671	66.6534	SLC16A10
ENSG00000112414	3.67377	7.5867e-180	3.19463e-177	1551.88	1547.19	1503.81	120.326	135.311	104.28	ADGRG6
ENSG00000112419	1.75652	1.73967e-71	1.02613e-69	1314.29	1335.37	1326.11	381.521	405.932	389.17	PHACTR2
ENSG00000112559	1.80069	6.03948e-33	8.89722e-32	444.111	464.157	460.183	154.565	121.583	116.106	MDFI
ENSG00000112562	-2.04947	0.000382247	0.000723524	2.00502	6.44663	6.16316	19.5652	17.6492	23.6512	SMOC2
ENSG00000112576	1.7086	2.20887e-90	2.00505e-88	4966.43	5119.54	5175	1633.69	1552.15	1482.5	CCND3
ENSG00000112599	-1.91805	2.71591e-33	4.08032e-32	116.291	144.589	140.726	440.217	514.768	564.404	GUCA1B
ENSG00000112715	-1.84927	1.2893e-46	3.46534e-45	1893.74	2052.79	1980.43	5982.06	7151.85	8224.17	VEGFA
ENSG00000112742	1.03071	5.69837e-23	5.09325e-22	1941.86	1832.68	1854.09	850.108	892.265	1013.78	TTK
ENSG00000112759	-1.53854	3.42965e-33	5.1121e-32	938.348	950.417	1002.54	3222.39	2789.55	2385.55	SLC29A1
ENSG00000112769	2.16813	9.20365e-58	3.52318e-56	2108.28	2022.4	2084.18	512.608	500.061	368.744	LAMA4
ENSG00000112773	2.56439	1.15804e-65	5.55531e-64	619.55	682.421	654.323	114.456	91.1875	125.781	FAM46A
ENSG00000112782	2.68348	5.44613e-36	9.20378e-35	247.62	238.525	212.629	34.2391	44.123	30.1016	CLIC5
ENSG00000112902	6.97826	3.43285e-08	1.04015e-07	24.0602	27.6284	18.4895	0	0	0	SEMA5A
ENSG00000112964	-4.11434	2.30743e-97	2.42905e-95	26.0652	28.5493	36.979	502.826	532.418	547.203	GHR
ENSG00000112984	2.06419	2.68349e-39	5.29675e-38	1557.9	1562.85	1533.6	430.434	404.951	276.289	KIF20A
ENSG00000113070	1.79439	3.02979e-07	8.34155e-07	47.1179	67.2291	53.4141	20.5435	11.7661	16.1258	HBEGF
ENSG00000113083	-1.885	0.00127681	0.00225531	7.01756	5.52568	3.08158	12.7174	20.5907	24.7263	LOX
ENSG00000113108	-2.15267	7.4988e-09	2.41714e-08	17.0426	25.7865	17.4623	50.8695	96.0901	122.556	APBB3
ENSG00000113119	-1.09862	6.14546e-14	3.123e-13	135.339	137.221	154.079	286.63	313.764	312.841	TMCO6
ENSG00000113140	1.46477	1.09398e-07	3.1612e-07	73.1831	69.9919	82.1755	27.3913	31.3764	22.5762	SPARC
ENSG00000113240	-1.59225	1.4877e-12	6.74606e-12	90.2258	76.4386	77.0396	174.13	269.641	291.34	CLK4
ENSG00000113269	-1.79479	4.17394e-100	4.58498e-98	1688.22	1536.14	1590.1	5653.36	5629.11	5419.35	RNF130
ENSG00000113273	2.25777	9.06161e-50	2.67768e-48	430.076	422.714	459.156	101.739	87.2655	84.9294	ARSB
ENSG00000113368	1.80666	2.05102e-20	1.57744e-19	3272.19	3476.57	3358.92	1296.19	914.817	677.285	LMNB1
ENSG00000113494	2.01582	2.9317e-71	1.70929e-69	1349.38	1275.51	1296.32	289.565	332.393	348.318	PRLR
ENSG00000113580	1.01836	1.13702e-13	5.67538e-13	1198	1104.21	1152.51	667.173	560.852	476.25	NR3C1
ENSG00000113594	1.77909	3.64972e-32	5.13706e-31	477.194	462.315	476.618	160.435	136.291	115.031	LIFR
ENSG00000113645	1.04327	3.57697e-14	1.84873e-13	2285.72	2278.42	2442.67	1302.06	1181.52	914.872	WWC1
ENSG00000113739	-2.76066	1.94362e-83	1.48057e-81	486.217	490.864	489.972	3801.52	3468.07	2671.51	STC2
ENSG00000113763	2.35815	7.61724e-07	2.00295e-06	26.0652	41.4426	35.9518	7.82608	4.90256	7.52539	UNC5A
ENSG00000113790	1.5746	2.27346e-36	3.90742e-35	1268.17	1227.62	1331.24	488.152	423.581	371.969	EHHADH
ENSG00000113851	-1.75264	9.87481e-15	5.29322e-14	383.961	376.667	385.198	876.521	1146.22	1839.42	CRBN
ENSG00000113924	4.19165	4.27555e-253	4.05082e-250	2536.35	2411.04	2470.4	149.674	139.233	116.106	HGD
ENSG00000114120	-1.20273	6.13901e-18	4.09961e-17	1824.57	1695.46	1687.68	3261.52	4034.8	4691.54	SLC25A36
ENSG00000114126	-1.00337	2.26789e-26	2.43995e-25	680.703	747.809	702.601	1452.72	1419.78	1400.8	TFDP2
ENSG00000114166	-1.33405	0.0049866	0.00807174	10.0251	6.44663	11.2991	18.5869	28.4348	22.5762	KAT2B
ENSG00000114248	-2.45514	1.24701e-31	1.72634e-30	55.138	41.4426	39.0334	218.152	247.089	278.439	LRRC31
ENSG00000114270	-2.15543	7.17245e-13	3.34339e-12	55.138	64.4663	71.9036	162.391	277.485	413.896	COL7A1
ENSG00000114279	2.70883	0.00014959	0.000299437	24.0602	15.6561	13.3535	2.93478	0.980511	4.30022	FGF12
ENSG00000114405	-6.9529	1.51593e-08	4.7284e-08	0	0	1.02719	43.0434	35.2984	52.6777	C3orf14
ENSG00000114423	-1.48965	3.55734e-27	3.97389e-26	265.665	262.47	275.288	831.521	783.428	639.658	CBLB
ENSG00000114450	3.2336	1.1187e-262	1.21131e-259	4600.51	4400.28	4477.54	507.717	467.704	456.899	GNB4
ENSG00000114480	2.03076	1.82063e-55	6.46344e-54	1024.56	979.887	995.351	284.674	230.42	218.236	GBE1
ENSG00000114547	-1.64265	0.00502565	0.00812801	8.02007	7.36757	4.10878	9.7826	23.5323	27.9514	ROPN1B
ENSG00000114554	1.16693	2.18067e-36	3.75646e-35	1510.78	1526.01	1446.29	685.76	654.001	656.859	PLXNA1
ENSG00000114626	-1.83992	5.09571e-51	1.55738e-49	221.554	257.865	210.575	816.847	822.649	834.243	ABTB1
ENSG00000114654	-1.6455	0.00933243	0.0144196	2.00502	4.60473	8.21755	19.5652	14.7077	11.8256	EFCC1
ENSG00000114698	6.74608	1.27596e-07	3.65569e-07	24.0602	19.3399	16.4351	0	0	0	PLSCR4
ENSG00000114739	-1.84602	3.09802e-43	7.26979e-42	199.499	217.343	180.786	782.608	700.085	667.609	ACVR2B
ENSG00000114796	-2.19317	2.33826e-110	2.95381e-108	1481.71	1313.27	1270.64	6104.34	6497.85	5989.13	KLHL24
ENSG00000114805	1.21209	5.30318e-17	3.33019e-16	1121.81	1073.82	1092.93	545.869	497.119	375.194	PLCH1
ENSG00000114841	-1.56906	1.89619e-05	4.27045e-05	25.0627	19.3399	13.3535	38.1521	62.7527	70.9537	DNAH1
ENSG00000114853	-6.43332	1.62394e-13	7.99523e-13	2.00502	0.920946	0	90.9782	92.1681	70.9537	ZBTB47
ENSG00000114854	-1.30352	0.00133308	0.00234979	22.0552	15.6561	8.21755	33.2608	34.3179	46.2274	TNNC1
ENSG00000114857	-1.27625	4.30364e-10	1.56111e-09	350.878	381.272	423.204	631.956	1006.99	1159.98	NKTR
ENSG00000114861	-1.85633	1.97169e-68	1.0201e-66	611.53	651.109	649.187	2421.19	2415	2085.61	FOXP1
ENSG00000114867	1.49557	4.14678e-18	2.79383e-17	31779.5	32965.3	34745.9	15042.7	11467.1	8772.45	EIF4G1
ENSG00000114923	-1.63263	0.000212225	0.000416132	11.0276	9.20946	8.21755	25.4348	26.4738	36.5519	SLC4A3
ENSG00000115009	3.78523	6.19547e-19	4.40305e-18	81.2032	81.0433	73.958	4.8913	7.84409	4.30022	CCL20
ENSG00000115041	-1.8812	0.00111992	0.00199963	6.01505	7.36757	3.08158	15.6522	16.6687	29.0265	KCNIP3
ENSG00000115053	1.31664	1.99176e-15	1.12871e-14	29688.3	30706.2	31189.7	15421.3	12115.2	9230.43	NCL
ENSG00000115107	2.24686	8.76329e-92	8.30267e-90	1610.03	1556.4	1570.58	360	340.237	296.715	STEAP3
ENSG00000115129	2.20797	2.43104e-43	5.75815e-42	370.928	413.505	397.524	94.8912	86.285	74.1788	TP53I3
ENSG00000115216	1.2075	4.55432e-38	8.56562e-37	3988.98	3980.33	4096.45	1826.41	1809.04	1587.86	NRBP1
ENSG00000115221	-1.47346	1.2723e-29	1.5887e-28	269.675	255.102	227.01	760.108	680.475	647.183	ITGB6
ENSG00000115233	1.25243	8.6976e-40	1.73941e-38	5049.64	4846.94	4884.31	1922.28	2028.68	2254.39	PSMD14
ENSG00000115257	-2.68562	6.95958e-20	5.20989e-19	21.0527	24.8656	13.3535	111.522	116.681	155.883	PCSK4
ENSG00000115267	1.18326	1.48416e-16	9.03551e-16	1587.97	1479.96	1648.65	796.304	725.578	553.654	IFIH1
ENSG00000115290	-1.43234	1.27053e-14	6.74839e-14	85.2132	70.9129	74.9852	181.956	213.751	227.912	GRB14
ENSG00000115295	1.29474	2.62754e-21	2.11979e-20	1191.98	1131.84	1119.64	381.521	496.139	526.777	CLIP4
ENSG00000115297	-1.8611	0.00368044	0.00608283	7.01756	3.68379	3.08158	10.7609	14.7077	24.7263	TLX2
ENSG00000115350	1.09889	1.08256e-11	4.54587e-11	472.181	497.311	480.727	205.435	191.2	281.665	POLE4
ENSG00000115353	2.35536	9.60611e-43	2.17993e-41	562.407	631.769	618.371	145.761	90.207	118.256	TACR1
ENSG00000115363	2.41837	1.77915e-20	1.37533e-19	171.429	157.482	176.677	24.4565	23.5323	47.3024	EVA1A
ENSG00000115392	1.20988	1.13569e-14	6.05555e-14	251.63	238.525	250.635	99.7825	109.817	110.731	FANCL
ENSG00000115415	1.20026	6.04785e-23	5.39608e-22	6083.22	5782.62	6053.25	2941.63	2662.09	2193.11	STAT1
ENSG00000115423	-1.68804	2.83606e-09	9.48629e-09	22.0552	24.8656	23.6255	86.0869	74.5189	66.6534	DNAH6
ENSG00000115461	-2.1556	5.42856e-30	6.95031e-29	11760.4	10928	11042.3	66175.4	48702	35410.2	IGFBP5
ENSG00000115468	1.6716	2.66117e-35	4.35174e-34	3116.8	3024.39	3015.84	1111.3	983.453	778.34	EFHD1
ENSG00000115486	1.24078	5.63682e-27	6.23257e-26	3571.94	3285.02	3522.25	1638.59	1474.69	1277.17	GGCX
ENSG00000115520	-1.10674	1.85475e-12	8.31347e-12	759.901	716.496	734.444	1317.72	1459	1985.63	COQ10B
ENSG00000115525	-2.03272	3.16992e-84	2.48978e-82	585.465	582.038	515.651	2444.67	2241.45	2202.79	ST3GAL5
ENSG00000115539	1.05352	4.79475e-15	2.63537e-14	644.613	652.951	700.546	372.717	301.017	288.115	PDCL3
ENSG00000115594	2.08323	5.26816e-71	3.025e-69	1751.38	1847.42	1879.77	489.13	414.756	388.095	IL1R1
ENSG00000115616	1.55508	8.11353e-54	2.69721e-52	2191.48	2243.43	2186.9	825.651	718.715	708.462	SLC9A2
ENSG00000115648	-1.01565	4.90841e-23	4.41582e-22	2879.2	3003.21	3061.04	5429.34	6037.99	6615.89	MLPH
ENSG00000115657	1.02869	5.71671e-07	1.52704e-06	182.457	209.055	194.14	76.3043	123.544	87.0795	ABCB6
ENSG00000115661	-1.11314	5.95144e-21	4.71604e-20	597.495	519.414	516.679	1107.39	1133.47	1293.29	STK16
ENSG00000115705	-1.03069	0.0112475	0.0171634	9.02258	17.498	18.4895	25.4348	32.3569	34.4018	TPO
ENSG00000115758	1.68033	9.58554e-70	5.2839e-68	3067.68	3210.42	3164.79	1065.33	947.174	933.148	ODC1
ENSG00000115844	-4.11931	5.38683e-17	3.37853e-16	2.00502	3.68379	6.16316	68.4782	68.6358	67.7285	DLX2
ENSG00000115875	1.0887	6.85254e-20	5.13737e-19	4993.49	5012.71	4826.79	2053.37	2220.86	2701.61	SRSF7
ENSG00000115902	-1.18665	3.03067e-12	1.3332e-11	119.299	143.668	128.399	324.782	316.705	249.413	SLC1A4
ENSG00000115919	1.92504	1.05574e-119	1.60039e-117	6998.51	6948.54	6875.01	1885.11	1874.74	1722.24	KYNU
ENSG00000115944	-1.02502	1.90379e-09	6.4882e-09	1962.91	1833.6	1874.63	3069.78	3460.22	5011.91	COX7A2L
ENSG00000115963	1.48736	9.57439e-43	2.17598e-41	2360.91	2302.37	2355.36	741.521	838.337	924.548	RND3
ENSG00000116017	-1.44863	7.17073e-22	5.96931e-21	567.42	597.694	637.888	1980	1587.45	1352.42	ARID3A
ENSG00000116035	1.09856	0.00461035	0.00750117	33.0828	35.9169	27.7342	16.6304	17.6492	10.7506	VAX2
ENSG00000116039	4.29144	6.10585e-202	3.42809e-199	1495.74	1457.86	1377.47	66.5217	76.4799	78.4791	ATP6V1B1
ENSG00000116106	1.12969	2.55711e-08	7.83253e-08	167.419	155.64	192.085	87.0651	86.285	61.2782	EPHA4
ENSG00000116133	1.89642	2.55044e-51	7.89022e-50	57813.7	56302.1	56437.1	17322	15882.3	12606.1	DHCR24
ENSG00000116141	2.88501	1.16144e-23	1.08347e-22	118.296	120.644	118.127	19.5652	16.6687	11.8256	MARK1
ENSG00000116161	1.08139	6.45133e-39	1.25701e-37	3657.15	3529.99	3521.22	1751.09	1624.71	1684.61	CACYBP
ENSG00000116237	1.6459	6.09745e-40	1.23406e-38	4945.37	4993.37	4760.02	1833.26	1508.03	1354.57	ICMT
ENSG00000116396	-1.70273	5.18974e-14	2.65154e-13	46.1154	34.075	52.3869	133.043	141.194	155.883	KCNC4
ENSG00000116455	2.45866	7.85558e-67	3.86632e-65	787.972	767.148	883.387	126.196	162.765	154.808	WDR77
ENSG00000116525	1.22591	1.29558e-17	8.47638e-17	332.833	362.853	394.443	156.522	159.823	149.433	TRIM62
ENSG00000116560	1.38407	8.2405e-54	2.73343e-52	9442.63	9911.23	9712.12	3414.13	3837.72	3885.25	SFPQ
ENSG00000116574	-1.13463	4.69891e-05	0.000100509	32.0803	27.6284	25.6799	62.6086	66.6748	58.053	RHOU
ENSG00000116584	-1.18073	4.68609e-30	6.03026e-29	1242.11	1246.96	1228.52	2941.63	2979.77	2504.88	ARHGEF2
ENSG00000116641	1.32821	1.42471e-31	1.96875e-30	752.884	694.394	759.096	298.369	298.075	281.665	DOCK7
ENSG00000116649	1.27902	7.04955e-40	1.42296e-38	1631.08	1782.03	1728.77	717.064	730.481	670.835	SRM
ENSG00000116661	-1.35783	0.00030517	0.000586099	14.0351	12.8933	14.3807	38.1521	36.2789	31.1766	FBXO2
ENSG00000116667	-4.8366	8.15495e-106	9.73393e-104	19.0477	23.9446	20.5439	659.347	599.092	562.254	C1orf21
ENSG00000116668	-1.01778	5.86633e-08	1.73891e-07	90.2258	69.071	85.2571	155.543	164.726	174.159	SWT1
ENSG00000116678	1.23821	1.64308e-21	1.342e-20	1155.89	1060.93	1012.81	417.717	423.581	528.927	LEPR
ENSG00000116698	1.00131	9.65514e-18	6.36358e-17	3991.99	3975.73	3991.68	2273.48	1970.83	1728.69	SMG7
ENSG00000116701	1.12686	0.00381223	0.00628147	33.0828	35.9169	29.7886	12.7174	20.5907	11.8256	NCF2
ENSG00000116711	2.42264	5.00915e-05	0.000106813	16.0401	22.1027	26.707	3.91304	4.90256	3.22517	PLA2G4A
ENSG00000116717	-1.2365	8.11893e-24	7.64606e-23	402.006	399.691	338.974	886.303	965.804	836.393	GADD45A
ENSG00000116771	1.44717	6.65161e-11	2.60817e-10	137.344	151.956	155.106	69.4565	49.0256	44.0773	AGMAT
ENSG00000116774	-2.69158	6.02537e-71	3.43378e-69	107.268	92.0946	97.5834	707.282	620.664	588.055	OLFML3
ENSG00000116819	-1.34735	0.00139129	0.00244442	10.0251	12.8933	13.3535	22.5	31.3764	38.702	TFAP2E
ENSG00000116833	-2.85797	2.05044e-30	2.68185e-29	20.0502	23.9446	22.5983	147.717	174.531	161.258	NR5A2
ENSG00000116852	-3.19671	4.22434e-122	6.96052e-120	118.296	156.561	136.617	1177.82	1315.85	1285.77	KIF21B
ENSG00000116871	1.20326	2.84166e-16	1.6966e-15	2683.72	2891.77	2864.84	1450.76	1248.19	965.4	MAP7D1
ENSG00000116883	-1.48737	0.00380767	0.00627533	7.01756	8.28852	6.16316	17.6087	25.4933	17.2009	AL591845.1
ENSG00000116983	-2.98054	6.53969e-08	1.9302e-07	2.00502	3.68379	8.21755	27.3913	33.3374	48.3775	HPCAL4
ENSG00000116990	-1.07402	1.95391e-06	4.91363e-06	57.143	90.2528	85.2571	184.891	170.609	134.382	MYCL
ENSG00000117013	-2.35781	4.72519e-08	1.41588e-07	11.0276	9.20946	5.13597	49.8913	47.0645	33.3267	KCNQ4
ENSG00000117054	1.18813	2.81343e-39	5.54601e-38	8434.1	8118.14	7721.42	3299.67	3683.78	3670.24	ACADM
ENSG00000117114	2.78208	1.83088e-108	2.27494e-106	915.29	973.44	934.747	147.717	131.389	131.157	ADGRL2
ENSG00000117115	2.05857	3.52117e-53	1.1479e-51	14117.3	13356.5	14868.6	3983.47	3365.11	2814.5	PADI2
ENSG00000117155	1.13664	1.28174e-32	1.85047e-31	1421.56	1507.59	1448.34	630.978	686.358	674.06	SSX2IP
ENSG00000117226	1.41126	2.53484e-39	5.01641e-38	1205.02	1222.1	1304.54	429.456	478.489	495.601	GBP3
ENSG00000117228	1.29536	2.41775e-31	3.31681e-30	1018.55	1036.06	1041.57	383.478	460.84	417.122	GBP1
ENSG00000117245	-4.69243	4.98501e-07	1.34057e-06	1.00251	1.84189	0	23.4782	24.5128	27.9514	KIF17
ENSG00000117322	4.26468	2.51896e-08	7.72036e-08	34.0853	21.1818	42.115	1.95652	0.980511	2.15011	CR2
ENSG00000117395	1.3748	1.16847e-64	5.4334e-63	3535.85	3403.82	3544.85	1323.59	1367.81	1351.34	EBNA1BP2
ENSG00000117399	2.92536	7.49406e-128	1.42003e-125	4509.28	4652.62	4745.64	716.086	568.696	545.053	CDC20
ENSG00000117408	1.0471	4.32157e-14	2.22447e-13	1147.87	1175.13	1156.62	665.217	551.047	466.574	IPO13
ENSG00000117448	1.06902	1.63704e-44	4.02202e-43	6953.4	6739.49	6884.26	3260.54	3180.78	3367.07	AKR1A1
ENSG00000117450	1.7861	7.91069e-121	1.2623e-118	66258.8	66546.7	66243.7	20239.2	18617.9	18857.5	PRDX1
ENSG00000117461	1.80134	1.22017e-37	2.24473e-36	6559.41	6324.14	6249.45	2176.63	1836.5	1474.98	PIK3R3
ENSG00000117525	3.41679	1.20198e-129	2.39747e-127	876.192	927.393	916.257	77.2825	83.3435	94.6049	F3
ENSG00000117543	-1.12054	1.23254e-09	4.28632e-09	574.437	661.24	635.833	1061.41	1222.7	1786.74	DPH5
ENSG00000117593	1.24979	4.27752e-31	5.77923e-30	1933.84	1980.03	2006.11	894.13	861.869	732.113	DARS2
ENSG00000117859	1.10574	3.75243e-42	8.3041e-41	6801.02	6602.27	6732.23	2953.37	3172.93	3230.54	OSBPL9
ENSG00000117899	1.18959	9.69098e-37	1.7082e-35	2237.6	2081.34	2079.04	985.108	922.661	896.596	MESD
ENSG00000117983	-8.21216	2.5899e-243	1.96301e-240	9.02258	16.577	18.4895	3928.69	4783.91	4380.85	MUC5B
ENSG00000118004	-2.56624	4.78995e-20	3.61608e-19	22.0552	24.8656	26.707	113.478	138.252	184.91	COLEC11
ENSG00000118058	-1.35808	7.50914e-35	1.20584e-33	685.716	745.046	704.655	1644.45	1979.65	1851.25	KMT2A
ENSG00000118096	-1.31321	5.40381e-15	2.95513e-14	206.517	206.292	238.309	448.043	517.71	652.559	IFT46
ENSG00000118160	-1.66742	4.996e-08	1.4923e-07	28.0702	15.6561	25.6799	81.1956	75.4994	62.3532	SLC8A2
ENSG00000118181	-1.2424	5.03785e-12	2.16833e-11	8534.35	8223.13	8037.79	15461.4	16963.8	26240	RPS25
ENSG00000118193	1.05373	5.17185e-16	3.04348e-15	778.949	770.832	777.586	433.369	357.887	328.967	KIF14
ENSG00000118194	-4.34635	1.36038e-27	1.5482e-26	8.02007	10.1304	10.2719	116.413	183.356	279.514	TNNT2
ENSG00000118242	-1.25871	5.56726e-31	7.48175e-30	1073.69	1055.4	981.998	2339.02	2344.4	2762.89	MREG
ENSG00000118257	2.10273	0.000143534	0.000287961	23.0577	17.498	24.6527	3.91304	5.88307	5.37528	NRP2
ENSG00000118263	-1.01715	2.03396e-14	1.06614e-13	339.85	307.596	355.409	747.391	682.436	597.731	KLF7
ENSG00000118292	-2.79878	4.96986e-05	0.00010602	3.00753	1.84189	3.08158	14.6739	17.6492	22.5762	C1orf54
ENSG00000118298	-2.79446	8.95784e-26	9.39736e-25	31.0778	30.3912	24.6527	244.565	206.888	146.208	CA14
ENSG00000118307	-4.74451	2.30213e-23	2.11247e-22	4.01003	2.76284	5.13597	94.8912	99.0316	122.556	CASC1
ENSG00000118369	-1.40259	4.59385e-08	1.37816e-07	47.1179	47.8892	49.3053	97.826	116.681	167.709	USP35
ENSG00000118402	1.2004	3.48343e-10	1.27303e-09	148.371	162.087	154.079	61.6304	65.6943	75.2539	ELOVL4
ENSG00000118418	1.47985	9.70588e-24	9.09904e-23	1168.92	1217.49	1229.55	357.065	412.795	527.852	HMGN3
ENSG00000118495	2.21544	2.95216e-34	4.6041e-33	266.667	273.521	256.799	63.5869	49.0256	59.1281	PLAGL1
ENSG00000118503	2.6678	2.62577e-39	5.18958e-38	246.617	228.395	262.962	43.0434	34.3179	38.702	TNFAIP3
ENSG00000118515	3.95631	1.94143e-64	8.91825e-63	314.788	302.991	337.947	20.5435	21.5712	19.351	SGK1
ENSG00000118523	-1.76459	1.00094e-27	1.1417e-26	87.2182	100.383	103.747	359.021	328.471	302.091	CTGF
ENSG00000118557	-1.40913	0.0117924	0.0179423	6.01505	5.52568	8.21755	13.6956	24.5128	13.9757	PMFBP1
ENSG00000118707	-3.17734	1.58577e-87	1.36583e-85	79.1982	75.5176	59.5773	674.021	672.631	594.506	TGIF2
ENSG00000118777	2.50614	2.2092e-164	6.97692e-162	2556.4	2548.26	2614.21	464.673	454.957	438.623	ABCG2
ENSG00000118785	4.06949	1.45818e-57	5.55391e-56	267.67	302.991	277.342	15.6522	14.7077	20.4261	SPP1
ENSG00000118849	6.06366	0	0	12027.1	11696	11585.7	180	171.589	176.309	RARRES1
ENSG00000118894	1.53066	7.92003e-23	7.02104e-22	312.783	384.956	360.545	127.174	115.7	123.631	EEF2KMT
ENSG00000118997	-4.61508	5.48868e-15	2.9983e-14	3.00753	1.84189	3.08158	75.326	68.6358	48.3775	DNAH7
ENSG00000119042	-2.58802	1.09144e-13	5.45866e-13	12.0301	17.498	8.21755	68.4782	71.5773	89.2296	SATB2
ENSG00000119138	-1.17925	4.61796e-13	2.18148e-12	432.081	403.375	399.579	1131.85	929.525	734.263	KLF9
ENSG00000119227	-1.93996	3.12054e-15	1.74297e-14	36.0903	34.075	25.6799	111.522	118.642	138.682	PIGZ
ENSG00000119321	1.03422	1.63293e-18	1.12721e-17	694.738	671.37	686.166	353.152	349.062	298.865	FKBP15
ENSG00000119333	1.18768	8.5038e-35	1.36268e-33	4064.17	4070.58	4306	1952.61	1842.38	1665.26	WDR34
ENSG00000119535	-3.02007	1.34939e-12	6.13355e-12	5.01254	5.52568	10.2719	61.6304	49.0256	56.9779	CSF3R
ENSG00000119547	-3.24408	1.50791e-67	7.59417e-66	43.1079	48.8102	43.1422	393.26	409.854	479.475	ONECUT2
ENSG00000119632	-3.52362	1.31933e-06	3.38005e-06	3.00753	1.84189	1.02719	19.5652	24.5128	23.6512	IFI27L2
ENSG00000119636	-1.01147	6.80581e-14	3.45279e-13	265.665	265.233	294.805	515.543	522.612	626.757	BBOF1
ENSG00000119681	-1.192	1.29109e-09	4.48069e-09	125.314	113.276	118.127	331.63	272.582	209.636	LTBP2
ENSG00000119682	1.00763	4.56591e-18	3.07075e-17	1868.68	1773.74	1931.12	1018.37	949.135	803.066	AREL1
ENSG00000119698	-4.09989	4.24009e-06	1.02644e-05	3.00753	0.920946	0	12.7174	22.5518	32.2517	PPP4R4
ENSG00000119703	-1.23279	4.90025e-08	1.46573e-07	54.1355	41.4426	51.3597	100.761	123.544	120.406	ZC2HC1C
ENSG00000119782	-1.44478	2.89105e-05	6.36073e-05	30.0753	24.8656	14.3807	51.8478	54.9086	82.7793	FKBP1B
ENSG00000119801	-1.95685	1.98984e-35	3.27513e-34	771.932	712.813	732.389	2380.11	2629.73	3598.21	YPEL5
ENSG00000119812	1.2673	5.34424e-21	4.24598e-20	2171.43	2325.39	2236.2	1064.35	973.648	757.914	FAM98A
ENSG00000119900	1.33238	4.52322e-45	1.1447e-43	2847.12	2674.43	2608.05	1007.61	1113.86	1107.31	OGFRL1
ENSG00000119912	1.66511	1.92367e-54	6.58259e-53	1559.9	1541.66	1755.47	528.26	518.69	483.775	IDE
ENSG00000119917	1.07164	1.01791e-29	1.28587e-28	1271.18	1231.31	1288.1	612.391	580.463	610.632	IFIT3
ENSG00000119922	1.18402	9.25089e-23	8.17216e-22	1646.12	1614.42	1654.81	821.738	715.773	624.607	IFIT2
ENSG00000119946	-4.26181	1.3043e-10	4.96552e-10	2.00502	1.84189	3.08158	54.7826	50.0061	26.8764	CNNM1
ENSG00000119950	-1.77102	5.78217e-69	3.08633e-67	822.057	722.022	718.009	2696.08	2505.21	2517.78	MXI1
ENSG00000119969	1.04208	6.30707e-22	5.27351e-21	832.082	783.725	780.668	406.956	368.672	388.095	HELLS
ENSG00000120049	-2.20415	0.00140899	0.0024718	3.00753	5.52568	4.10878	7.82608	17.6492	33.3267	KCNIP2
ENSG00000120055	-2.39052	0.000106292	0.000216921	8.02007	2.76284	3.08158	13.6956	25.4933	33.3267	C10orf95
ENSG00000120093	-1.74628	3.40979e-26	3.64007e-25	181.454	188.794	175.65	503.804	596.151	733.188	HOXB3
ENSG00000120211	-1.78004	0.00621466	0.0098875	4.01003	7.36757	3.08158	12.7174	10.7856	26.8764	INSL4
ENSG00000120217	3.19709	3.21706e-07	8.82348e-07	22.0552	32.2331	28.7614	4.8913	1.96102	2.15011	CD274
ENSG00000120262	-3.2114	4.08309e-69	2.21055e-67	93.2333	89.3318	86.2843	961.629	880.499	647.183	CCDC170
ENSG00000120278	-2.95922	1.3926e-29	1.73605e-28	24.0602	18.4189	16.4351	143.804	164.726	149.433	PLEKHG1
ENSG00000120306	-1.26475	6.66129e-18	4.42888e-17	230.577	236.683	255.771	530.217	529.476	678.36	CYSTM1
ENSG00000120318	-1.55481	4.34825e-07	1.17538e-06	25.0627	18.4189	23.6255	53.8043	65.6943	77.404	ARAP3
ENSG00000120437	-5.75371	5.97457e-58	2.31633e-56	8.02007	3.68379	8.21755	318.913	352.004	390.245	ACAT2
ENSG00000120458	-1.98577	9.34333e-18	6.1688e-17	47.1179	38.6798	52.3869	150.652	175.512	220.386	MSANTD2
ENSG00000120594	-2.29951	3.30963e-36	5.6626e-35	87.2182	71.8338	87.3115	460.76	413.776	335.417	PLXDC2
ENSG00000120675	1.18666	6.31182e-14	3.20539e-13	487.219	506.521	521.815	197.608	194.141	275.214	DNAJC15
ENSG00000120685	1.20048	4.17056e-33	6.20427e-32	1313.29	1291.17	1376.44	554.673	614.781	562.254	PROSER1
ENSG00000120693	-1.54369	0.000179381	0.00035527	7.01756	12.8933	17.4623	33.2608	42.162	33.3267	SMAD9
ENSG00000120694	1.24276	5.82146e-36	9.82712e-35	8520.32	8611.77	8804.08	4003.04	3660.25	3295.05	HSPH1
ENSG00000120696	1.73201	9.63325e-24	9.03653e-23	462.156	488.102	430.394	146.739	163.745	104.28	KBTBD7
ENSG00000120738	1.29742	9.20331e-10	3.23696e-09	502.257	419.952	596.8	271.956	189.239	155.883	EGR1
ENSG00000120784	-5.27678	2.92865e-21	2.35895e-20	2.00502	2.76284	3.08158	100.761	94.1291	109.656	ZFP30
ENSG00000120798	-1.30874	1.4903e-20	1.15854e-19	437.094	446.659	433.476	937.173	1036.4	1291.14	NR2C1
ENSG00000120820	1.17786	6.39068e-07	1.69691e-06	110.276	130.774	101.692	39.1304	56.8696	55.9029	GLT8D2
ENSG00000120837	-1.15175	1.61775e-36	2.82203e-35	707.771	669.528	670.758	1495.76	1512.93	1541.63	NFYB
ENSG00000120860	-1.02999	6.70033e-08	1.97646e-07	140.351	150.114	138.671	230.869	283.368	363.369	WASHC3
ENSG00000120896	-2.69187	4.88161e-20	3.68344e-19	21.0527	42.3635	23.6255	240.652	175.512	149.433	SORBS3
ENSG00000120910	-1.26501	1.39577e-07	3.97716e-07	51.1279	34.075	54.4413	101.739	118.642	113.956	PPP3CC
ENSG00000121060	1.06445	7.38911e-15	3.99756e-14	3081.71	3040.97	3053.85	1692.39	1516.85	1177.19	TRIM25
ENSG00000121064	1.04932	1.79299e-20	1.38532e-19	6309.79	5925.37	5920.75	3246.84	2989.58	2534.98	SCPEP1
ENSG00000121068	-4.72877	7.39762e-07	1.94891e-06	0	0.920946	2.05439	37.1739	22.5518	18.2759	TBX2
ENSG00000121152	2.22969	3.41733e-36	5.84028e-35	2012.03	1959.77	1964	526.304	440.25	297.79	NCAPH
ENSG00000121210	1.08711	1.47498e-14	7.79884e-14	341.855	360.09	392.388	174.13	182.375	158.033	TMEM131L
ENSG00000121236	1.54751	1.2889e-40	2.68754e-39	637.595	658.477	635.833	223.043	219.635	218.236	TRIM6
ENSG00000121270	1.05426	5.94963e-10	2.13418e-09	569.425	549.805	538.25	296.413	304.939	195.66	ABCC11
ENSG00000121310	-1.00406	1.50758e-06	3.83705e-06	74.1856	73.6757	101.692	139.891	179.434	180.609	ECHDC2
ENSG00000121316	1.50937	0.00142473	0.00249797	51.1279	30.3912	21.5711	17.6087	8.8246	9.6755	PLBD1
ENSG00000121380	1.70962	0.00106981	0.00191421	23.0577	20.2608	40.0606	8.80434	3.92204	12.9007	BCL2L14
ENSG00000121410	-2.467	6.09103e-05	0.000128046	4.01003	3.68379	3.08158	15.6522	22.5518	21.5011	A1BG
ENSG00000121552	3.44061	2.01976e-43	4.80653e-42	238.597	211.818	242.418	18.5869	16.6687	29.0265	CSTA
ENSG00000121653	-1.85671	8.80733e-33	1.28499e-31	104.261	124.328	130.454	462.717	449.074	388.095	MAPK8IP1
ENSG00000121671	-1.86956	1.3963e-34	2.21638e-33	206.517	231.158	237.282	964.564	799.117	702.011	CRY2
ENSG00000121690	-1.26931	0.000547431	0.0010156	14.0351	14.7351	20.5439	39.1304	32.3569	47.3024	DEPDC7
ENSG00000121691	1.55584	1.97849e-70	1.10264e-68	6266.68	6011.02	5871.44	2191.3	1980.63	2000.68	CAT
ENSG00000121716	-1.35918	0.000346644	0.000660147	27.0677	46.0473	44.1693	50.8695	97.0706	153.733	PILRB
ENSG00000121743	-2.90761	5.47909e-09	1.78657e-08	6.01505	6.44663	3.08158	41.0869	46.084	30.1016	GJA3
ENSG00000121753	-1.98639	2.52481e-27	2.83929e-26	112.281	101.304	114.019	533.152	377.497	385.945	ADGRB2
ENSG00000121769	-1.9064	0.000856479	0.0015497	6.01505	2.76284	7.19036	23.4782	20.5907	15.0508	FABP3
ENSG00000121797	1.56021	8.64468e-09	2.76699e-08	88.2207	79.2014	91.4203	37.1739	23.5323	26.8764	CCRL2
ENSG00000121807	6.45796	2.0805e-52	6.66772e-51	371.931	377.588	403.687	4.8913	4.90256	3.22517	CCR2
ENSG00000121895	1.23377	2.15275e-07	6.03655e-07	114.286	104.067	105.801	35.2174	46.084	56.9779	TMEM156
ENSG00000121897	-1.48792	6.58905e-14	3.34394e-13	179.449	185.11	156.134	419.673	402.99	639.658	LIAS
ENSG00000121898	1.91811	2.38225e-26	2.55936e-25	225.564	252.339	238.309	70.4347	59.8112	59.1281	CPXM2
ENSG00000121900	1.45759	4.01379e-38	7.5584e-37	1653.14	1813.34	1593.18	662.282	624.586	554.729	TMEM54
ENSG00000121905	1.91411	0.00114992	0.00204836	14.0351	21.1818	21.5711	7.82608	3.92204	3.22517	HPCA
ENSG00000122035	2.16492	1.74011e-79	1.23263e-77	1098.75	1080.27	1058.01	238.695	221.596	262.314	RASL11A
ENSG00000122042	1.00124	1.68125e-33	2.54352e-32	11928.8	11482.4	11496.4	6171.84	5714.42	5551.59	UBL3
ENSG00000122126	-1.06719	1.34393e-19	9.92332e-19	1351.38	1379.58	1385.68	3199.89	2956.24	2468.33	OCRL
ENSG00000122367	-1.01543	0.000302	0.000580378	33.0828	29.4703	26.707	55.7608	67.6553	56.9779	LDB3
ENSG00000122390	1.05303	1.78758e-21	1.45688e-20	1623.06	1797.69	1701.03	906.847	814.805	746.089	NAA60
ENSG00000122477	-1.47373	0.00160653	0.00279603	10.0251	8.28852	8.21755	19.5652	30.3958	23.6512	LRRC39
ENSG00000122547	-1.78319	0.00264903	0.00446979	4.01003	8.28852	6.16316	32.2826	20.5907	10.7506	EEPD1
ENSG00000122566	1.70837	2.94476e-23	2.68752e-22	30026.1	30461.2	30963.7	11893.7	9194.25	6895.41	HNRNPA2B1
ENSG00000122591	1.41083	5.11484e-14	2.61592e-13	215.539	206.292	200.303	65.5434	74.5189	94.6049	FAM126A
ENSG00000122644	1.3283	1.08861e-12	4.98857e-12	408.021	409.821	444.775	123.261	168.648	211.786	ARL4A
ENSG00000122678	-1.11134	3.4871e-15	1.94056e-14	152.381	175.901	170.514	376.63	366.711	334.342	POLM
ENSG00000122694	2.52983	1.31975e-05	3.02298e-05	24.0602	19.3399	26.707	4.8913	2.94153	4.30022	GLIPR2
ENSG00000122711	-3.73333	4.99601e-06	1.20004e-05	2.00502	1.84189	1.02719	23.4782	11.7661	30.1016	SPINK4
ENSG00000122735	-2.87464	9.32242e-09	2.97263e-08	11.0276	0.920946	7.19036	53.8043	40.201	44.0773	DNAI1
ENSG00000122783	1.26574	1.78398e-29	2.21486e-28	696.743	664.002	655.35	278.804	285.329	274.139	C7orf49
ENSG00000122786	2.90802	1.75858e-82	1.31972e-80	610.528	594.01	641.996	93.9129	77.4604	74.1788	CALD1
ENSG00000122787	-2.22423	3.76279e-12	1.63861e-11	25.0627	11.0514	21.5711	81.1956	81.3824	105.355	AKR1D1
ENSG00000122862	1.31716	2.66735e-10	9.85484e-10	338.848	372.062	338.974	101.739	130.408	190.285	SRGN
ENSG00000122863	2.03532	3.34355e-23	3.04413e-22	207.519	190.636	200.303	47.9347	58.8307	38.702	CHST3
ENSG00000122952	2.33809	2.04926e-94	2.05726e-92	1991.98	1960.7	1965.02	426.521	403.971	338.642	ZWINT
ENSG00000122970	-1.49551	1.34249e-26	1.46198e-25	343.86	300.229	316.376	961.629	984.433	760.064	IFT81
ENSG00000123066	-1.40845	8.6517e-35	1.38345e-33	956.393	977.124	1009.73	2872.17	2661.11	2278.04	MED13L
ENSG00000123080	1.48859	1.98742e-12	8.88186e-12	153.384	170.375	136.617	63.5869	51.9671	48.3775	CDKN2C
ENSG00000123096	-1.3746	7.24949e-24	6.83852e-23	388.973	353.643	362.6	1090.76	952.076	821.342	SSPN
ENSG00000123136	1.8083	3.62993e-53	1.18082e-51	1425.57	1586.79	1587.01	386.413	459.86	467.649	DDX39A
ENSG00000123178	1.40173	3.82578e-21	3.06204e-20	361.906	332.462	338.974	136.956	115.7	138.682	SPRYD7
ENSG00000123200	1.34031	4.33722e-13	2.05591e-12	1490.73	1465.23	1623.99	786.521	581.443	439.698	ZC3H13
ENSG00000123384	-1.38204	3.59647e-34	5.60318e-33	462.156	396.007	421.15	1166.09	1127.59	1038.5	LRP1
ENSG00000123405	-1.11734	0.0227969	0.0332127	8.02007	10.1304	8.21755	23.4782	17.6492	16.1258	NFE2
ENSG00000123416	2.42091	2.34054e-114	3.16788e-112	11952.9	12031.2	12279.1	2561.08	2143.4	2066.26	TUBA1B
ENSG00000123472	1.21915	3.70385e-36	6.32282e-35	1918.8	1945.96	1960.91	893.151	837.357	770.815	ATPAF1
ENSG00000123473	1.50909	4.68892e-40	9.54085e-39	2044.11	2035.29	1994.81	768.912	751.072	612.782	STIL
ENSG00000123485	1.297	9.8075e-30	1.241e-28	1125.82	1108.82	1139.16	465.652	502.022	404.221	HJURP
ENSG00000123505	1.21808	5.98987e-31	8.03544e-30	5440.61	5392.14	5531.44	2127.72	2271.84	2636.04	AMD1
ENSG00000123572	-3.42596	2.77267e-55	9.70689e-54	40.1003	37.7588	34.9246	350.217	366.711	496.676	NRK
ENSG00000123609	1.81153	1.09274e-64	5.09688e-63	1027.57	1071.98	1086.77	300.326	315.725	291.34	NMI
ENSG00000123685	1.44082	0.0092496	0.0143076	22.0552	23.9446	23.6255	4.8913	3.92204	17.2009	BATF3
ENSG00000123700	2.94778	1.18881e-78	8.26663e-77	649.625	629.006	705.682	76.3043	78.4409	103.205	KCNJ2
ENSG00000123728	-1.0059	1.40683e-24	1.37588e-23	2044.11	2035.29	2081.1	3852.39	3975.97	4544.26	RAP2C
ENSG00000123737	1.05999	1.36514e-17	8.90841e-17	643.61	673.212	689.247	320.869	286.309	355.843	EXOSC9
ENSG00000123892	2.41671	4.46978e-16	2.63648e-15	95.2383	109.593	95.5291	24.4565	19.6102	11.8256	RAB38
ENSG00000123999	-2.16319	0.00117254	0.00208524	1.00251	4.60473	7.19036	14.6739	13.7272	29.0265	INHA
ENSG00000124067	-1.28847	1.9153e-25	1.97914e-24	203.509	201.687	189.004	483.26	491.236	477.325	SLC12A4
ENSG00000124098	-2.53647	5.51183e-82	4.0758e-80	381.956	366.537	349.246	2438.8	2084.57	1844.8	FAM210B
ENSG00000124102	7.92007	1.43217e-51	4.45795e-50	670.678	652.03	633.779	1.95652	1.96102	4.30022	PI3
ENSG00000124107	2.70127	9.30042e-84	7.19311e-82	961.406	997.385	912.148	138.913	129.427	174.159	SLPI
ENSG00000124140	-3.15006	1.02231e-13	5.12982e-13	2.00502	10.1304	9.24475	63.5869	58.8307	68.8036	SLC12A5
ENSG00000124160	1.37539	2.27526e-17	1.46457e-16	536.342	542.437	541.331	177.065	186.297	262.314	NCOA5
ENSG00000124215	-1.66068	4.91784e-17	3.09334e-16	48.1204	53.4149	54.4413	160.435	157.862	175.234	CDH26
ENSG00000124216	1.91243	1.5259e-09	5.26427e-09	59.148	61.7034	72.9308	18.5869	16.6687	16.1258	SNAI1
ENSG00000124222	-1.31266	1.62242e-35	2.68497e-34	871.18	855.559	976.862	2362.5	2277.73	2072.71	STX16
ENSG00000124224	-1.28351	1.94876e-06	4.90281e-06	44.1104	47.8892	40.0606	75.326	113.739	133.307	PPP4R1L
ENSG00000124243	-1.84417	1.46224e-67	7.38872e-66	321.805	310.359	312.267	1081.96	1125.63	1183.64	BCAS4
ENSG00000124249	-5.0514	7.93166e-06	1.86388e-05	0	1.84189	0	25.4348	15.6882	23.6512	KCNK15
ENSG00000124251	-2.01029	0.000191015	0.000377178	4.01003	4.60473	8.21755	26.413	21.5712	19.351	TP53TG5
ENSG00000124257	-3.24083	8.85618e-07	2.31188e-06	3.00753	0.920946	4.10878	21.5217	29.4153	23.6512	NEURL2
ENSG00000124343	3.22269	2.0926e-97	2.2183e-95	636.593	621.639	607.072	60.6521	73.5383	65.5784	XG
ENSG00000124466	1.10433	8.86953e-24	8.34077e-23	1243.11	1346.42	1323.03	665.217	599.092	554.729	LYPD3
ENSG00000124467	-1.18402	0.00155719	0.00271795	14.0351	17.498	29.7886	34.2391	50.0061	54.8278	PSG8
ENSG00000124493	-5.06833	5.37224e-27	5.95305e-26	4.01003	5.52568	2.05439	152.609	126.486	115.031	GRM4
ENSG00000124496	1.1545	1.60921e-25	1.67083e-24	1276.19	1363	1375.41	667.173	562.813	573.005	TRERF1
ENSG00000124549	-1.37638	0.027569	0.0395269	9.02258	4.60473	4.10878	9.7826	12.7466	23.6512	BTN2A3P
ENSG00000124588	1.02245	1.23545e-16	7.57305e-16	1100.75	1021.33	1062.12	470.543	497.119	600.956	NQO2
ENSG00000124602	-2.45773	4.45815e-15	2.45928e-14	13.0326	18.4189	16.4351	72.3912	99.0316	92.4548	UNC5CL
ENSG00000124613	-1.10183	2.94833e-05	6.47735e-05	55.138	39.6007	50.3325	79.2391	130.408	101.055	ZNF391
ENSG00000124635	4.86396	1.47227e-17	9.59096e-17	76.1906	73.6757	85.2571	4.8913	0.980511	2.15011	HIST1H2BJ
ENSG00000124762	-1.45315	3.085e-21	2.48093e-20	117.293	106.83	132.508	342.391	322.588	309.616	CDKN1A
ENSG00000124783	1.14205	1.33801e-51	4.17344e-50	8330.85	8299.57	8305.89	3907.17	3685.74	3705.72	SSR1
ENSG00000124789	1.11244	4.64612e-16	2.73623e-15	2595.49	2508.66	2775.48	1396.96	1258	987.976	NUP153
ENSG00000124813	-3.29276	4.83662e-47	1.33064e-45	21.0527	27.6284	24.6527	255.326	240.225	224.687	RUNX2
ENSG00000124882	-3.21441	5.2149e-06	1.25024e-05	2.00502	1.84189	3.08158	15.6522	22.5518	25.8013	EREG
ENSG00000124935	-6.91115	0	0	42.1054	42.3635	36.979	4678.04	4569.18	5392.48	SCGB1D2
ENSG00000124939	-3.09089	2.12559e-13	1.03341e-12	6.01505	8.28852	7.19036	49.8913	57.8502	76.3289	SCGB2A1
ENSG00000124942	-1.60446	2.67612e-51	8.2454e-50	4995.5	4599.21	4358.38	15625.7	13743.8	13058.7	AHNAK
ENSG00000125046	-2.18368	5.16386e-05	0.000109911	2.00502	6.44663	11.2991	26.413	39.2204	23.6512	SSUH2
ENSG00000125122	-1.55909	0.00173991	0.00300986	7.01756	8.28852	6.16316	23.4782	20.5907	19.351	LRRC29
ENSG00000125166	1.12026	6.38119e-19	4.5308e-18	3798.5	3955.47	4012.22	2086.63	1800.22	1524.43	GOT2
ENSG00000125246	-1.24218	4.4319e-05	9.51467e-05	19.0477	31.3122	24.6527	56.7391	54.9086	66.6534	CLYBL
ENSG00000125304	1.21004	2.56294e-20	1.96121e-19	8937.36	8807.01	8798.94	4375.76	3981.86	3114.44	TM9SF2
ENSG00000125351	-1.44055	7.61099e-41	1.60021e-39	490.227	445.738	490.999	1329.46	1342.32	1198.69	UPF3B
ENSG00000125352	-1.18269	9.24519e-26	9.68541e-25	368.923	374.825	408.823	892.173	910.895	811.667	RNF113A
ENSG00000125378	3.27117	4.16693e-66	2.02457e-64	369.926	346.276	374.926	41.0869	36.2789	35.4768	BMP4
ENSG00000125430	-2.97795	1.81778e-39	3.60677e-38	30.0753	22.1027	28.7614	223.043	209.829	202.11	HS3ST3B1
ENSG00000125462	-1.0431	1.01135e-05	2.34707e-05	342.858	334.304	379.035	450	730.481	996.576	C1orf61
ENSG00000125657	1.81963	1.04242e-13	5.22209e-13	114.286	122.486	107.855	31.3043	39.2204	26.8764	TNFSF9
ENSG00000125730	3.43871	4.58464e-113	6.09636e-111	2284.72	2333.68	2236.2	241.63	233.362	155.883	C3
ENSG00000125772	-1.21636	3.85171e-11	1.54548e-10	596.493	625.323	651.241	1035.98	1509.99	1807.17	GPCPD1
ENSG00000125817	1.34404	7.78678e-19	5.4979e-18	2895.24	2862.3	2865.87	1410.65	1063.85	921.323	CENPB
ENSG00000125841	-3.1093	6.97043e-20	5.21544e-19	15.0376	8.28852	10.2719	83.1521	97.0706	108.581	NRSN2
ENSG00000125843	1.46505	1.13314e-13	5.65787e-13	241.605	203.529	176.677	66.5217	80.4019	78.4791	AP5S1
ENSG00000125846	-1.29622	2.67294e-24	2.58577e-23	181.454	184.189	176.677	457.826	445.152	428.947	ZNF133
ENSG00000125848	2.40195	2.7857e-43	6.56742e-42	383.961	348.118	317.403	70.4347	67.6553	60.2031	FLRT3
ENSG00000125864	-1.79179	7.36518e-09	2.37601e-08	16.0401	20.2608	17.4623	63.5869	62.7527	60.2031	BFSP1
ENSG00000125912	1.74055	8.45342e-60	3.44477e-58	2101.26	2371.44	2230.04	725.869	656.943	622.457	NCLN
ENSG00000125944	1.44031	2.52071e-37	4.58721e-36	6047.13	5961.29	5822.14	2427.06	2255.18	1886.72	HNRNPR
ENSG00000125966	-1.8423	0.000169696	0.000337102	10.0251	6.44663	8.21755	17.6087	35.2984	35.4768	MMP24
ENSG00000126001	-1.02952	1.35533e-09	4.69289e-09	315.79	354.564	345.137	864.782	643.215	564.404	CEP250
ENSG00000126010	-6.1774	9.55507e-07	2.48533e-06	0	0.920946	0	33.2608	21.5712	21.5011	GRPR
ENSG00000126016	1.43686	3.81872e-25	3.89555e-24	2209.53	2201.06	2335.84	971.412	846.181	672.985	AMOT
ENSG00000126067	1.91505	1.48718e-87	1.28824e-85	3783.47	4006.12	4109.8	1125.98	1051.11	977.225	PSMB2
ENSG00000126088	1.54034	7.4998e-57	2.7797e-55	1289.23	1279.19	1294.26	426.521	448.094	453.673	UROD
ENSG00000126091	1.1131	2.09456e-15	1.18564e-14	400.001	449.422	424.231	213.261	202.966	172.009	ST3GAL3
ENSG00000126218	-3.4876	1.96285e-06	4.93447e-06	2.00502	2.76284	1.02719	19.5652	20.5907	25.8013	F10
ENSG00000126246	1.26001	0.0341636	0.048162	17.0426	11.9723	17.4623	2.93478	5.88307	10.7506	IGFLR1
ENSG00000126247	1.22317	8.67991e-21	6.84237e-20	4264.67	4168.2	4318.32	2156.08	1763.94	1540.55	CAPNS1
ENSG00000126368	-1.76094	9.81491e-46	2.53898e-44	507.269	511.125	533.114	1881.19	1876.7	1498.63	NR1D1
ENSG00000126391	-1.17161	2.60472e-17	1.66814e-16	360.903	400.612	390.334	984.129	874.616	735.338	FRMD8
ENSG00000126522	1.35214	9.58207e-23	8.44503e-22	443.109	395.086	414.986	172.174	150.999	167.709	ASL
ENSG00000126561	1.05599	3.92803e-05	8.49673e-05	79.1982	79.2014	78.0668	46.9565	35.2984	31.1766	STAT5A
ENSG00000126562	-1.72242	4.10777e-18	2.77e-17	51.1279	69.9919	72.9308	198.587	203.946	238.662	WNK4
ENSG00000126709	1.63909	6.01883e-55	2.07835e-53	3032.59	2978.34	2877.17	1056.52	928.544	867.57	IFI6
ENSG00000126787	1.63051	6.75613e-56	2.42119e-54	2098.25	2064.76	1981.46	705.325	681.455	596.656	DLGAP5
ENSG00000126803	3.66997	3.64018e-55	1.26563e-53	2086.22	2010.43	1968.1	234.782	145.116	95.6799	HSPA2
ENSG00000126804	1.25096	6.95799e-28	8.00274e-27	831.08	759.781	853.598	335.543	329.452	362.294	ZBTB1
ENSG00000126878	1.50538	1.17191e-35	1.95219e-34	5191.99	4923.38	4861.71	2017.17	1743.35	1513.68	AIF1L
ENSG00000126883	1.36768	2.78754e-24	2.69148e-23	5431.59	5702.5	5980.32	2625.65	2145.36	1859.85	NUP214
ENSG00000127129	1.20315	3.0652e-05	6.7195e-05	78.1957	71.8338	79.0939	21.5217	34.3179	44.0773	EDN2
ENSG00000127399	1.08166	3.47529e-05	7.56599e-05	72.1806	74.5967	66.7676	37.1739	29.4153	34.4018	LRRC61
ENSG00000127452	-1.02872	2.02336e-18	1.38412e-17	303.76	287.335	278.37	623.152	564.774	585.905	FBXL12
ENSG00000127463	1.16683	1.38663e-19	1.02187e-18	2683.72	2601.67	2630.64	1317.72	1242.31	964.325	EMC1
ENSG00000127528	1.94011	1.58432e-23	1.46712e-22	245.615	269.837	229.064	76.3043	66.6748	50.5276	KLF2
ENSG00000127561	-2.21657	1.17831e-20	9.2215e-20	30.0753	50.6521	65.7404	243.587	222.576	213.936	SYNGR3
ENSG00000127564	2.86961	4.75178e-68	2.43352e-66	1137.85	1249.72	1222.36	206.413	161.784	124.706	PKMYT1
ENSG00000127585	-1.09682	4.29496e-11	1.71787e-10	184.462	171.296	162.297	426.521	377.497	303.166	FBXL16
ENSG00000127586	1.40355	3.20569e-39	6.29469e-38	1102.76	1160.39	1257.29	458.804	438.289	433.247	CHTF18
ENSG00000127720	1.18182	1.93349e-06	4.8671e-06	96.2408	81.9642	78.0668	41.0869	36.2789	35.4768	METTL25
ENSG00000127863	-5.73183	3.10272e-45	7.90489e-44	4.01003	6.44663	5.13597	332.608	258.855	241.887	TNFRSF19
ENSG00000127884	1.23911	1.50489e-47	4.23239e-46	3321.31	3245.42	3231.55	1322.61	1375.66	1453.48	ECHS1
ENSG00000127954	1.53019	1.31513e-18	9.15759e-18	248.622	274.442	230.091	87.0651	96.0901	77.404	STEAP4
ENSG00000127955	1.56981	2.88698e-26	3.09285e-25	393.986	356.406	359.518	132.065	129.427	111.806	GNAI1
ENSG00000127957	-1.19679	1.93283e-05	4.34392e-05	27.0677	36.8379	48.2781	69.4565	95.1096	92.4548	PMS2P3
ENSG00000128039	1.01314	9.78616e-30	1.23933e-28	1420.55	1468.91	1444.23	719.999	718.715	708.462	SRD5A3
ENSG00000128165	-1.11443	1.69175e-12	7.62795e-12	314.788	288.256	321.512	741.521	730.481	527.852	ADM2
ENSG00000128185	1.08659	2.04367e-21	1.66024e-20	668.673	702.682	644.051	334.565	305.919	308.541	DGCR6L
ENSG00000128242	-2.6321	3.83859e-14	1.97855e-13	11.0276	13.8142	12.3263	88.0434	83.3435	59.1281	GAL3ST1
ENSG00000128245	1.00946	4.9966e-17	3.14158e-16	2976.45	2993.08	3029.2	1630.76	1587.45	1250.29	YWHAH
ENSG00000128266	-1.7265	1.83422e-07	5.17589e-07	15.0376	22.1027	15.4079	65.5434	49.0256	60.2031	GNAZ
ENSG00000128284	3.50305	1.46554e-100	1.62161e-98	612.533	688.868	664.595	66.5217	53.9281	52.6777	APOL3
ENSG00000128294	-1.18329	1.40043e-25	1.46004e-24	398.998	454.027	388.279	921.521	984.433	914.872	TPST2
ENSG00000128298	-1.92664	7.0212e-05	0.000146543	13.0326	9.20946	13.3535	19.5652	49.0256	66.6534	BAIAP2L2
ENSG00000128340	1.50715	5.94148e-05	0.000125249	42.1054	39.6007	42.115	16.6304	8.8246	18.2759	RAC2
ENSG00000128342	-1.24284	8.6952e-10	3.0618e-09	57.143	62.6244	64.7132	133.043	164.726	138.682	LIF
ENSG00000128394	1.13697	2.62176e-06	6.49931e-06	114.286	90.2528	84.2299	41.0869	45.1035	45.1523	APOBEC3F
ENSG00000128422	1.2037	0.00774734	0.0121362	49.1229	43.2845	33.8974	32.2826	14.7077	7.52539	KRT17
ENSG00000128482	-1.04091	0.00114944	0.00204775	20.0502	23.0237	32.8702	43.0434	53.9281	59.1281	RNF112
ENSG00000128512	1.24276	3.00961e-05	6.60527e-05	69.1731	69.9919	78.0668	42.0652	20.5907	29.0265	DOCK4
ENSG00000128578	1.67893	0.00232376	0.00395352	21.0527	18.4189	15.4079	4.8913	6.86358	5.37528	STRIP2
ENSG00000128604	-1.85831	4.75164e-12	2.0498e-11	24.0602	23.0237	23.6255	87.0651	85.3045	83.8543	IRF5
ENSG00000128683	-3.87834	2.37954e-58	9.27285e-57	25.0627	22.1027	16.4351	288.587	353.965	294.565	GAD1
ENSG00000128692	-1.22526	0.00881799	0.0136889	9.02258	13.8142	10.2719	35.2174	16.6687	25.8013	EIF2S2P4
ENSG00000128739	-11.6041	1.20732e-22	1.05425e-21	0	0	0	535.108	575.56	577.305	SNRPN
ENSG00000128791	1.55676	9.52098e-82	6.97239e-80	6131.34	5883.01	5977.24	2118.91	1956.12	2040.46	TWSG1
ENSG00000128849	-2.95142	9.86707e-30	1.2475e-28	33.0828	22.1027	44.1693	309.13	249.05	205.336	CGNL1
ENSG00000128872	-1.05078	0.00148916	0.00260431	27.0677	29.4703	15.4079	51.8478	43.1425	54.8278	TMOD2
ENSG00000128881	-1.28052	1.75218e-21	1.42879e-20	196.492	174.98	167.433	429.456	457.899	421.422	TTBK2
ENSG00000128886	-1.21739	1.77876e-08	5.51753e-08	89.2233	101.304	67.7948	175.109	182.375	245.113	ELL3
ENSG00000128918	1.03685	6.07726e-05	0.000127863	97.2433	68.15	93.4747	47.9347	40.201	37.6269	ALDH1A2
ENSG00000128965	-1.41208	8.84972e-16	5.14193e-15	123.309	116.039	99.6378	330.652	319.647	251.563	CHAC1
ENSG00000128973	1.86333	1.66579e-58	6.525e-57	1090.73	1141.05	1255.23	308.152	340.237	309.616	CLN6
ENSG00000129007	-1.0171	0.0317081	0.0450228	9.02258	13.8142	12.3263	21.5217	15.6882	34.4018	CALML4
ENSG00000129009	6.89743	1.2553e-38	2.41485e-37	325.815	308.517	328.702	2.93478	1.96102	3.22517	ISLR
ENSG00000129128	1.02753	1.22382e-25	1.27767e-24	4643.62	4427.91	4387.15	2007.39	2207.13	2388.77	SPCS3
ENSG00000129151	6.02883	6.44058e-12	2.74635e-11	58.1455	73.6757	65.7404	0.97826	0.980511	1.07506	BBOX1
ENSG00000129173	1.84235	7.19864e-28	8.26073e-27	700.753	684.263	772.45	251.413	191.2	158.033	E2F8
ENSG00000129194	1.56967	0.00223112	0.00380617	17.0426	19.3399	29.7886	7.82608	5.88307	8.60044	SOX15
ENSG00000129195	2.0037	2.06432e-32	2.94661e-31	348.873	385.877	362.6	90.9782	107.856	74.1788	PIMREG
ENSG00000129197	-1.49267	8.38089e-10	2.95731e-09	185.464	160.245	153.052	312.065	433.386	659.009	RPAIN
ENSG00000129255	2.01116	1.66905e-37	3.05939e-36	827.069	845.429	871.061	261.195	170.609	198.885	MPDU1
ENSG00000129295	-5.41855	3.48138e-14	1.8024e-13	4.01003	0	1.02719	51.8478	82.3629	76.3289	LRRC6
ENSG00000129353	1.19373	1.48658e-22	1.29289e-21	8033.1	8407.32	8531.87	4188.91	3620.05	3106.91	SLC44A2
ENSG00000129455	1.64371	7.89027e-47	2.14095e-45	2687.73	2871.51	2902.85	798.26	895.207	1015.93	KLK8
ENSG00000129518	-1.64397	1.3328e-17	8.70484e-17	820.052	811.354	787.858	1887.06	2264	3411.15	EAPP
ENSG00000129521	1.17326	3.68521e-31	5.00574e-30	2899.25	2969.13	2994.27	1426.3	1319.77	1182.56	EGLN3
ENSG00000129535	-1.07558	0.00225446	0.00384425	14.0351	24.8656	20.5439	45.9782	45.1035	34.4018	NRL
ENSG00000129538	2.10326	1.26574e-41	2.74498e-40	469.174	426.398	450.938	122.282	98.0511	92.4548	RNASE1
ENSG00000129562	1.03571	8.53147e-23	7.55424e-22	4186.48	4275.03	4152.95	1936.95	1904.15	2313.52	DAD1
ENSG00000129654	-8.77008	1.20934e-118	1.77985e-116	5.01254	6.44663	5.13597	2790.98	2450.3	2038.31	FOXJ1
ENSG00000129675	3.38102	1.35888e-135	2.82181e-133	1572.94	1486.41	1479.16	167.282	149.038	118.256	ARHGEF6
ENSG00000129682	8.28178	1.05342e-11	4.42961e-11	67.1681	46.9683	59.5773	0	0	0	FGF13
ENSG00000129691	1.25936	1.41714e-22	1.23321e-21	1193.99	1190.78	1219.28	560.543	526.535	417.122	ASH2L
ENSG00000129744	-1.75383	1.02766e-05	2.382e-05	12.0301	9.20946	14.3807	41.0869	47.0645	31.1766	ART1
ENSG00000129749	-1.6627	4.68488e-07	1.26232e-06	25.0627	14.7351	27.7342	89.0216	56.8696	66.6534	CHRNA10
ENSG00000129757	-3.41137	1.24329e-41	2.70016e-40	23.0577	34.996	22.5983	330.652	305.919	225.762	CDKN1C
ENSG00000129925	1.35989	4.51822e-25	4.59368e-24	1828.58	1860.31	1872.57	832.499	736.364	596.656	TMEM8A
ENSG00000129951	-1.57889	1.82614e-16	1.10597e-15	143.359	138.142	153.052	496.956	481.431	318.216	PLPPR3
ENSG00000129988	8.35397	6.30253e-16	3.69451e-15	226.567	217.343	216.738	0	0.980511	1.07506	LBP
ENSG00000129991	-1.78547	5.30554e-46	1.38667e-44	212.532	209.055	197.221	652.499	731.461	750.389	TNNI3
ENSG00000130021	-1.19559	3.54603e-29	4.34554e-28	679.701	641.9	740.607	1674.78	1559.01	1486.8	PUDP
ENSG00000130045	-2.99518	3.73859e-13	1.77938e-12	7.01756	5.52568	9.24475	63.5869	51.9671	56.9779	NXNL2
ENSG00000130052	1.55355	1.57899e-06	4.01139e-06	63.158	84.7271	58.5501	32.2826	18.6297	19.351	STARD8
ENSG00000130054	1.01171	2.11837e-11	8.65563e-11	406.016	405.216	412.932	223.043	219.635	163.408	FAM155B
ENSG00000130066	-3.9357	2.75333e-181	1.26478e-178	1764.41	1584.03	1680.49	22034.3	24086.3	30831.5	SAT1
ENSG00000130164	1.863	1.44613e-16	8.81106e-16	2769.93	2794.15	2871.01	1090.76	742.247	484.85	LDLR
ENSG00000130203	-1.07036	5.22059e-07	1.39896e-06	64.1605	66.3081	47.2509	130.109	125.505	118.256	APOE
ENSG00000130204	1.10829	4.59347e-29	5.59297e-28	3373.44	3413.95	3448.29	1725.65	1583.53	1437.35	TOMM40
ENSG00000130222	-1.48114	1.08552e-21	8.94801e-21	95.2383	101.304	100.665	283.695	265.719	280.589	GADD45G
ENSG00000130234	1.43331	9.05987e-18	5.98686e-17	738.849	765.307	727.253	328.695	292.192	204.261	ACE2
ENSG00000130270	1.00429	7.71852e-08	2.26315e-07	173.434	167.612	202.357	77.2825	100.012	93.5298	ATP8B3
ENSG00000130294	-4.53408	3.94231e-75	2.55391e-73	11.0276	17.498	20.5439	380.543	386.321	369.819	KIF1A
ENSG00000130304	-1.34014	8.51171e-19	5.9902e-18	585.465	561.777	667.676	1829.35	1489.4	1273.94	SLC27A1
ENSG00000130307	-2.47976	4.10952e-05	8.86526e-05	4.01003	3.68379	5.13597	13.6956	24.5128	33.3267	USHBP1
ENSG00000130309	1.67652	4.7765e-49	1.38711e-47	8673.7	8651.37	8448.67	3082.5	2601.3	2378.02	COLGALT1
ENSG00000130363	-1.31495	5.76045e-25	5.76768e-24	455.139	451.264	379.035	1149.46	1091.31	957.874	RSPH3
ENSG00000130475	-1.36831	1.0993e-28	1.30597e-27	730.829	715.575	669.731	2019.13	1873.76	1569.58	FCHO1
ENSG00000130477	-2.33666	6.4596e-10	2.30511e-09	12.0301	12.8933	12.3263	46.9565	56.8696	84.9294	UNC13A
ENSG00000130513	-2.18826	5.2687e-159	1.59736e-156	1766.42	1908.2	1811.97	8166.51	8569.67	8272.55	GDF15
ENSG00000130517	-1.66485	2.63598e-54	8.91937e-53	434.086	398.77	373.899	1325.54	1257.02	1243.84	PGPEP1
ENSG00000130518	-1.26698	1.47524e-05	3.36187e-05	26.0652	31.3122	22.5983	53.8043	70.5968	68.8036	IQCN
ENSG00000130528	-1.63418	0.002297	0.00391106	6.01505	6.44663	6.16316	16.6304	16.6687	24.7263	HRC
ENSG00000130529	1.06594	6.02774e-12	2.57684e-11	1201.01	1281.96	1324.05	716.086	632.43	468.724	TRPM4
ENSG00000130612	-2.26358	3.26554e-19	2.35501e-18	42.1054	25.7865	27.7342	129.13	164.726	164.483	CYP2G1P
ENSG00000130638	1.90002	4.79361e-119	7.12415e-117	3436.6	3343.04	3391.79	904.89	910.895	909.497	ATXN10
ENSG00000130653	-1.66321	7.84072e-08	2.29721e-07	30.0753	33.1541	25.6799	60.6521	107.856	113.956	PNPLA7
ENSG00000130675	-2.00663	2.11777e-24	2.0579e-23	50.1254	46.9683	44.1693	190.761	179.434	197.81	MNX1
ENSG00000130684	-1.03468	0.00124956	0.00221286	20.0502	24.8656	29.7886	40.1087	53.9281	59.1281	ZNF337
ENSG00000130700	-1.58854	6.33547e-07	1.68372e-06	22.0552	17.498	18.4895	68.4782	51.9671	53.7528	GATA5
ENSG00000130701	1.25957	1.09598e-10	4.20289e-10	167.419	210.897	219.82	95.8695	78.4409	75.2539	RBBP8NL
ENSG00000130703	-1.03722	1.95559e-27	2.20901e-26	816.042	797.54	758.069	1665.98	1666.87	1534.1	OSBPL2
ENSG00000130726	1.47238	5.39508e-19	3.85047e-18	12661.7	13146.5	13553.8	5917.49	4708.41	3558.43	TRIM28
ENSG00000130751	-1.85654	1.24221e-06	3.18947e-06	10.0251	23.9446	12.3263	43.0434	62.7527	63.4283	NPAS1
ENSG00000130766	-1.62359	2.33848e-32	3.32542e-31	345.865	350.881	386.225	1278.59	1092.29	964.325	SESN2
ENSG00000130768	1.5938	6.47171e-28	7.46043e-27	360.903	371.141	407.796	132.065	118.642	126.857	SMPDL3B
ENSG00000130779	-1.04638	6.92471e-24	6.54845e-23	1073.69	1098.69	1160.73	2406.52	2405.19	2070.56	CLIP1
ENSG00000130816	1.53631	3.96113e-24	3.79563e-23	3431.59	3550.25	3629.08	1471.3	1236.42	949.274	DNMT1
ENSG00000130818	-1.45364	1.96347e-24	1.91164e-23	226.567	221.948	183.868	564.456	638.313	530.002	ZNF426
ENSG00000130827	-2.42542	1.35538e-57	5.17538e-56	187.469	191.557	204.412	858.912	1098.17	1177.19	PLXNA3
ENSG00000130829	-3.23691	2.61768e-09	8.78297e-09	3.00753	3.68379	7.19036	50.8695	52.9476	25.8013	DUSP9
ENSG00000130844	-1.72349	3.70776e-23	3.36562e-22	77.1932	76.4386	104.774	289.565	283.368	278.439	ZNF331
ENSG00000130943	1.26907	0.0208656	0.0305812	16.0401	18.4189	14.3807	4.8913	5.88307	9.6755	PKDREJ
ENSG00000130957	-1.40313	0.0101389	0.01558	5.01254	8.28852	6.16316	15.6522	14.7077	21.5011	FBP2
ENSG00000130958	-1.08552	1.20411e-14	6.40684e-14	290.727	288.256	279.397	540.978	574.58	707.387	SLC35D2
ENSG00000130962	1.69138	7.72167e-46	2.0009e-44	693.736	694.394	699.519	209.348	232.381	204.261	PRRG1
ENSG00000130985	1.3593	6.12329e-14	3.11277e-13	10740.9	10735.5	11167.7	5486.08	4189.72	3046.71	UBA1
ENSG00000131015	-3.66469	8.45348e-32	1.1735e-30	10.0251	13.8142	9.24475	135	139.233	148.358	ULBP2
ENSG00000131016	1.82508	2.23932e-17	1.44205e-16	180.452	157.482	190.031	58.6956	50.9866	38.702	AKAP12
ENSG00000131018	1.33792	4.62325e-09	1.51697e-08	146.366	161.166	172.569	84.1303	56.8696	48.3775	SYNE1
ENSG00000131044	-4.32453	6.85405e-09	2.21725e-08	2.00502	1.84189	1.02719	26.413	34.3179	37.6269	TTLL9
ENSG00000131069	2.66809	2.584e-180	1.11917e-177	3580.96	3580.64	3723.58	603.586	570.658	537.528	ACSS2
ENSG00000131089	-1.16493	1.22053e-17	8.00262e-17	201.504	211.818	211.602	512.608	468.684	419.272	ARHGEF9
ENSG00000131127	-1.0305	2.11066e-06	5.28852e-06	160.401	163.928	142.78	224.022	319.647	411.746	ZNF141
ENSG00000131153	1.25405	5.08735e-19	3.63598e-18	548.372	607.825	558.794	201.522	254.933	263.389	GINS2
ENSG00000131165	1.47594	2.85475e-33	4.28468e-32	2329.83	2234.22	2308.11	962.608	772.643	734.263	CHMP1A
ENSG00000131174	1.05179	3.31659e-07	9.08005e-07	2288.73	2414.72	2120.13	787.499	976.589	1528.73	COX7B
ENSG00000131188	-1.764	1.99091e-49	5.87163e-48	203.509	228.395	201.33	721.956	725.578	705.236	PRR7
ENSG00000131236	1.10899	5.0042e-29	6.08818e-28	11933.9	11887.6	11800.4	5936.08	5676.18	4901.18	CAP1
ENSG00000131238	1.17431	1.27563e-45	3.28308e-44	21925.9	21164.3	21120.1	9748.36	9833.55	8868.13	PPT1
ENSG00000131378	2.11419	9.40268e-15	5.04549e-14	96.2408	96.6994	91.4203	18.5869	22.5518	24.7263	RFTN1
ENSG00000131400	-3.18001	6.84653e-11	2.67974e-10	2.00502	10.1304	9.24475	41.0869	62.7527	91.3797	NAPSA
ENSG00000131459	-2.51933	3.80495e-12	1.65555e-11	9.02258	14.7351	11.2991	53.8043	79.4214	68.8036	GFPT2
ENSG00000131462	1.60928	6.44017e-40	1.30169e-38	2844.12	2944.27	3020.98	1113.26	934.427	838.543	TUBG1
ENSG00000131467	1.06967	2.76116e-40	5.66392e-39	3909.78	4062.29	4045.09	1847.93	1963.96	1913.6	PSME3
ENSG00000131473	1.06853	4.44666e-12	1.92262e-11	11908.8	11712.6	11599.1	6744.12	5771.29	4276.57	ACLY
ENSG00000131650	-1.4655	6.53048e-18	4.34572e-17	129.324	173.138	138.671	460.76	403.971	354.768	KREMEN2
ENSG00000131711	-2.2478	4.78737e-68	2.44349e-66	138.346	142.747	135.59	661.304	689.299	628.907	MAP1B
ENSG00000131778	1.52901	1.40501e-34	2.22789e-33	1373.44	1305.9	1418.56	525.326	491.236	402.071	CHD1L
ENSG00000131781	1.03608	2.65738e-07	7.36842e-07	160.401	159.324	124.29	74.3478	75.4994	66.6534	FMO5
ENSG00000131791	-1.25403	2.09789e-22	1.8018e-21	438.096	429.161	383.143	872.608	1014.83	1096.56	PRKAB2
ENSG00000131797	-1.72103	2.61543e-11	1.05839e-10	62.1555	44.2054	71.9036	147.717	185.317	253.713	CLUHP3
ENSG00000131844	1.09439	1.57744e-19	1.15799e-18	2801.01	2827.31	2881.28	1515.32	1334.48	1134.18	MCCC2
ENSG00000131848	1.4042	9.50539e-10	3.33856e-09	104.261	127.091	147.916	47.9347	49.0256	46.2274	ZSCAN5A
ENSG00000131914	-8.70851	1.86921e-84	1.4758e-82	5.01254	2.76284	3.08158	1490.87	1483.51	1542.7	LIN28A
ENSG00000132031	-1.7466	2.67704e-11	1.08274e-10	25.0627	27.6284	25.6799	85.1086	93.1486	84.9294	MATN3
ENSG00000132109	1.06856	4.7937e-17	3.01651e-16	541.355	474.287	546.467	259.239	244.147	240.812	TRIM21
ENSG00000132122	-3.87916	1.21095e-30	1.60042e-29	11.0276	6.44663	10.2719	145.761	133.35	125.781	SPATA6
ENSG00000132141	-2.59303	2.57218e-16	1.54178e-15	20.0502	26.7074	22.5983	90.9782	145.116	183.834	CCT6B
ENSG00000132182	1.11661	2.61748e-13	1.26284e-12	7370.44	7538.87	7689.58	4256.41	3444.54	2719.89	NUP210
ENSG00000132256	1.34653	5.2419e-32	7.33043e-31	785.967	756.097	715.954	298.369	280.426	309.616	TRIM5
ENSG00000132274	2.54412	1.85475e-41	3.99946e-40	335.84	314.964	312.267	45.9782	50.0061	69.8786	TRIM22
ENSG00000132326	-1.18693	8.31574e-18	5.50713e-17	188.472	210.897	221.874	515.543	462.801	435.397	PER2
ENSG00000132334	2.56225	3.52171e-37	6.34033e-36	248.622	224.711	241.391	39.1304	46.084	35.4768	PTPRE
ENSG00000132357	2.91871	5.57645e-15	3.04406e-14	70.1756	81.0433	62.6588	6.84782	9.80511	11.8256	CARD6
ENSG00000132386	-1.8871	0.000365222	0.000692916	4.01003	5.52568	8.21755	21.5217	24.5128	19.351	SERPINF1
ENSG00000132429	6.10406	1.40522e-15	8.02021e-15	77.1932	100.383	99.6378	0.97826	2.94153	0	POPDC3
ENSG00000132434	1.43717	1.31639e-21	1.07982e-20	320.803	327.857	308.158	126.196	105.895	121.481	LANCL2
ENSG00000132436	1.43677	5.33015e-43	1.23547e-41	1151.88	1104.21	1096.02	405.978	392.204	440.773	FIGNL1
ENSG00000132437	2.97433	6.94546e-08	2.04439e-07	30.0753	29.4703	35.9518	1.95652	4.90256	5.37528	DDC
ENSG00000132478	1.32179	4.19656e-30	5.4049e-29	1242.11	1165	1340.49	549.782	475.548	473.024	UNK
ENSG00000132481	1.00325	1.77121e-12	7.96258e-12	606.518	660.319	662.54	377.608	308.861	275.214	TRIM47
ENSG00000132507	1.22201	2.64961e-33	3.98467e-32	14670.7	14893.5	14634.4	6946.62	6370.38	5628.99	EIF5A
ENSG00000132510	-1.21432	3.63906e-29	4.45594e-28	505.264	566.382	521.815	1322.61	1207.01	1168.59	KDM6B
ENSG00000132535	-2.75127	3.70178e-71	2.15001e-69	88.2207	85.648	114.019	667.173	668.709	597.731	DLG4
ENSG00000132589	1.53936	1.98558e-22	1.70826e-21	4371.94	4263.06	4264.91	1812.72	1495.28	1128.81	FLOT2
ENSG00000132600	1.33601	1.86455e-27	2.11088e-26	593.485	568.224	591.664	228.913	251.011	213.936	PRMT7
ENSG00000132635	-1.17205	7.84215e-16	4.57403e-15	142.356	142.747	168.46	350.217	321.608	349.393	PCED1A
ENSG00000132646	1.70493	2.25904e-62	9.8688e-61	4325.82	4275.95	4299.83	1225.76	1257.02	1476.05	PCNA
ENSG00000132677	1.44695	2.95444e-06	7.28588e-06	93.2333	81.9642	94.5019	20.5435	28.4348	50.5276	RHBG
ENSG00000132746	1.74782	1.88574e-62	8.26183e-61	5241.11	5792.75	5758.45	1799.02	1701.19	1498.63	ALDH3B2
ENSG00000132773	1.21287	1.95155e-16	1.18003e-15	387.971	393.244	396.497	142.826	190.219	175.234	TOE1
ENSG00000132793	-1.00994	0.0193298	0.0284845	21.0527	22.1027	26.707	23.4782	40.201	77.404	LPIN3
ENSG00000132821	-1.01742	4.85922e-08	1.45403e-07	383.961	419.952	384.171	1041.85	752.052	610.632	VSTM2L
ENSG00000132823	-1.1183	2.41899e-08	7.42598e-08	1345.37	1323.4	1253.18	2064.13	2541.49	3909.98	OSER1
ENSG00000132825	1.09905	1.50882e-18	1.04583e-17	1060.65	1083.03	1080.61	561.521	516.729	425.722	PPP1R3D
ENSG00000132840	1.7064	1.31879e-43	3.15323e-42	680.703	660.319	655.35	221.087	202.966	187.06	BHMT2
ENSG00000132842	1.04757	1.8192e-12	8.16377e-12	2314.79	2196.46	2418.01	1353.91	1097.19	899.821	AP3B1
ENSG00000132846	-2.92638	7.49905e-09	2.41714e-08	2.00502	3.68379	13.3535	55.7608	45.1035	41.9272	ZBED3
ENSG00000132879	-1.4692	2.80524e-11	1.13338e-10	53.1329	49.7311	60.6045	127.174	178.453	146.208	FBXO44
ENSG00000132950	-1.61893	4.59335e-25	4.6638e-24	134.336	128.012	139.698	372.717	388.282	474.099	ZMYM5
ENSG00000132963	1.31463	2.8937e-16	1.72563e-15	4578.46	4547.63	4685.03	1597.5	1569.8	2386.62	POMP
ENSG00000132967	2.07754	6.0007e-41	1.27223e-39	648.623	621.639	630.697	163.369	116.681	170.934	HMGB1P5
ENSG00000132970	-1.57142	1.88535e-29	2.33688e-28	184.462	158.403	193.112	570.326	527.515	492.375	WASF3
ENSG00000133019	1.26555	0.000239443	0.000466006	68.1706	40.5216	44.1693	23.4782	20.5907	19.351	CHRM3
ENSG00000133048	1.53568	1.04491e-06	2.70767e-06	66.1656	69.9919	51.3597	22.5	16.6687	25.8013	CHI3L1
ENSG00000133106	3.66094	1.96105e-13	9.57407e-13	65.1631	46.9683	54.4413	3.91304	2.94153	6.45033	EPSTI1
ENSG00000133111	1.01324	0.000268535	0.000519822	63.158	73.6757	68.822	42.0652	25.4933	34.4018	RFXAP
ENSG00000133119	1.08826	1.7468e-26	1.88871e-25	2452.14	2338.28	2380.01	1034.02	1101.11	1238.46	RFC3
ENSG00000133121	1.04096	2.65226e-12	1.17286e-11	817.044	774.516	836.136	457.826	407.893	312.841	STARD13
ENSG00000133134	-3.02152	1.71587e-45	4.40115e-44	68.1706	64.4663	54.4413	400.108	480.45	640.733	BEX2
ENSG00000133135	-5.13758	1.84939e-08	5.72841e-08	2.00502	0.920946	0	34.2391	40.201	29.0265	RNF128
ENSG00000133247	-1.14518	5.97522e-19	4.2525e-18	341.855	302.991	263.989	656.412	683.416	670.835	KMT5C
ENSG00000133265	1.07914	7.43455e-16	4.34298e-15	1862.66	2070.29	1958.86	1091.74	907.953	788.016	HSPBP1
ENSG00000133302	1.1963	3.12829e-17	1.98667e-16	414.036	349.96	387.252	160.435	165.706	176.309	SLF1
ENSG00000133317	4.75891	2.00629e-28	2.3668e-27	133.334	157.482	118.127	4.8913	6.86358	3.22517	LGALS12
ENSG00000133424	1.21598	2.02537e-13	9.87858e-13	216.542	247.735	240.363	99.7825	109.817	93.5298	LARGE1
ENSG00000133460	-1.28481	4.34095e-12	1.87959e-11	79.1982	68.15	76.0124	162.391	192.18	189.21	SLC2A11
ENSG00000133488	-3.56559	1.15892e-09	4.03958e-09	0	5.52568	4.10878	39.1304	43.1425	33.3267	SEC14L4
ENSG00000133519	-5.33806	1.63499e-11	6.74417e-11	0	0	4.10878	62.6086	44.123	52.6777	ZDHHC8P1
ENSG00000133619	-2.1081	4.85249e-13	2.28799e-12	19.0477	23.9446	25.6799	109.565	110.798	75.2539	KRBA1
ENSG00000133624	-2.62748	1.08735e-16	6.7032e-16	12.0301	16.577	20.5439	83.1521	97.0706	123.631	ZNF767P
ENSG00000133639	-1.31529	5.5665e-47	1.52591e-45	1045.62	1067.38	1012.81	2677.5	2664.05	2437.15	BTG1
ENSG00000133640	-7.19823	8.61995e-09	2.76024e-08	0	0	0	26.413	28.4348	24.7263	LRRIQ1
ENSG00000133661	4.97331	7.93611e-08	2.32426e-07	36.0903	23.0237	35.9518	0.97826	1.96102	0	SFTPD
ENSG00000133740	-2.37478	1.39588e-80	1.00285e-78	172.431	187.873	174.623	856.956	936.388	983.676	E2F5
ENSG00000133805	-1.12082	2.55217e-09	8.57264e-09	63.158	72.7548	76.0124	158.478	153.94	148.358	AMPD3
ENSG00000133812	-1.09236	9.91262e-21	7.77771e-20	863.16	826.089	821.755	1970.22	1825.71	1556.68	SBF2
ENSG00000133835	1.06172	3.65682e-17	2.31552e-16	3855.65	3674.58	3827.33	1962.39	1981.61	1495.4	HSD17B4
ENSG00000133935	1.06426	4.00732e-23	3.63319e-22	1769.43	1806.9	1808.89	938.151	872.655	763.289	ERG28
ENSG00000134013	4.59568	2.0746e-177	8.27603e-175	1186.97	1223.94	1345.62	47.9347	58.8307	48.3775	LOXL2
ENSG00000134057	1.45739	9.19174e-58	3.52318e-56	4379.96	4279.64	4288.54	1466.41	1561.95	1687.84	CCNB1
ENSG00000134058	-1.43079	8.31224e-19	5.85254e-18	661.656	733.994	651.241	1515.32	1698.25	2307.07	CDK7
ENSG00000134086	-1.308	9.54183e-45	2.37902e-43	621.555	652.951	678.975	1597.5	1642.36	1596.46	VHL
ENSG00000134198	1.37642	4.3218e-05	9.29278e-05	50.1254	44.2054	42.115	17.6087	15.6882	19.351	TSPAN2
ENSG00000134202	1.59408	1.20486e-42	2.71388e-41	18937.4	18836.1	18652.8	5602.49	5836	7253.4	GSTM3
ENSG00000134240	-4.90234	2.95491e-39	5.80979e-38	14.0351	12.8933	4.10878	420.652	310.822	203.185	HMGCS2
ENSG00000134245	-2.63793	1.32982e-11	5.52596e-11	9.02258	6.44663	12.3263	49.8913	63.7332	58.053	WNT2B
ENSG00000134247	1.68502	7.33247e-21	5.80736e-20	3497.75	3550.25	3678.38	1439.02	1088.37	807.367	PTGFRN
ENSG00000134250	1.13536	9.11462e-25	9.01884e-24	3431.59	3437.89	3289.08	1660.11	1626.67	1336.29	NOTCH2
ENSG00000134256	1.98426	8.62387e-08	2.51693e-07	46.1154	50.6521	54.4413	17.6087	11.7661	8.60044	CD101
ENSG00000134258	1.63504	5.23119e-38	9.8143e-37	880.202	796.619	790.939	291.521	266.699	235.437	VTCN1
ENSG00000134278	-1.54023	5.80997e-57	2.16396e-55	687.721	693.473	681.03	2034.78	2099.27	1863.07	SPIRE1
ENSG00000134285	-1.27133	8.43912e-06	1.97512e-05	56.1405	65.3872	53.4141	87.0651	147.077	189.21	FKBP11
ENSG00000134297	2.55188	1.31505e-11	5.46757e-11	64.1605	55.2568	52.3869	8.80434	9.80511	10.7506	PLEKHA8P1
ENSG00000134321	1.51907	1.50973e-11	6.23935e-11	111.278	126.17	118.127	37.1739	46.084	40.8521	RSAD2
ENSG00000134326	2.4156	2.98578e-17	1.89935e-16	97.2433	95.7784	102.719	22.5	17.6492	15.0508	CMPK2
ENSG00000134333	1.26784	2.72749e-41	5.83984e-40	29229.1	29583.6	29288.4	13319	12117.2	11149.4	LDHA
ENSG00000134339	3.82216	5.58632e-43	1.29287e-41	213.534	228.395	202.357	12.7174	10.7856	22.5762	SAA2
ENSG00000134352	1.3399	2.93362e-58	1.14028e-56	5568.93	5109.41	5323.95	2072.93	2166.93	2081.31	IL6ST
ENSG00000134463	-2.61057	5.55377e-17	3.48035e-16	16.0401	16.577	20.5439	121.304	79.4214	123.631	ECHDC3
ENSG00000134531	1.0167	7.98648e-29	9.57052e-28	13063.7	12626.2	12262.6	6559.23	6469.41	5727.9	EMP1
ENSG00000134533	-2.52138	1.56081e-67	7.7932e-66	179.449	156.561	140.726	944.021	986.394	806.292	RERG
ENSG00000134597	-1.18184	1.07201e-40	2.23837e-39	805.014	780.042	815.592	1806.85	1861.01	1777.07	RBMX2
ENSG00000134668	-1.7402	1.40156e-18	9.7415e-18	47.1179	50.6521	50.3325	164.348	159.823	170.934	SPOCD1
ENSG00000134690	1.85266	3.95234e-76	2.61631e-74	1420.55	1322.48	1399.04	376.63	386.321	383.795	CDCA8
ENSG00000134697	1.10502	2.08966e-32	2.97997e-31	3040.61	2951.63	3099.04	1509.45	1402.13	1313.72	GNL2
ENSG00000134716	1.30918	8.1656e-11	3.17635e-10	137.344	139.063	138.671	50.8695	61.7722	54.8278	CYP2J2
ENSG00000134755	1.56352	8.67037e-40	1.73625e-38	847.12	845.429	852.571	290.543	313.764	255.863	DSC2
ENSG00000134762	3.11195	3.3846e-11	1.36202e-10	52.1304	43.2845	52.3869	8.80434	5.88307	2.15011	DSC3
ENSG00000134830	-2.16123	7.70015e-26	8.11728e-25	47.1179	54.3358	35.9518	215.217	205.907	195.66	C5AR2
ENSG00000134864	-1.3921	8.49267e-08	2.48055e-07	40.1003	37.7588	27.7342	79.2391	104.915	93.5298	GGACT
ENSG00000134871	1.39603	0.000219217	0.000429122	35.0878	43.2845	32.8702	12.7174	16.6687	12.9007	COL4A2
ENSG00000134874	-1.2291	1.40216e-24	1.3722e-23	325.815	384.035	368.763	859.89	887.363	781.565	DZIP1
ENSG00000134897	-2.78384	1.52089e-33	2.30783e-32	36.0903	24.8656	27.7342	197.608	186.297	225.762	BIVM
ENSG00000134901	-1.93071	6.45026e-11	2.53315e-10	20.0502	15.6561	23.6255	76.3043	72.5578	76.3289	KDELC1
ENSG00000134954	1.25453	2.70157e-17	1.72725e-16	300.753	337.066	335.892	138.913	144.135	124.706	ETS1
ENSG00000134996	1.35032	6.4298e-29	7.7418e-28	794.989	866.611	823.81	362.934	301.997	309.616	OSTF1
ENSG00000135045	1.72166	3.76283e-31	5.09748e-30	512.282	474.287	411.905	144.782	134.33	145.132	C9orf40
ENSG00000135046	-1.20582	1.22e-14	6.48458e-14	3302.26	3228.84	3328.11	5987.93	7296.96	9458.34	ANXA1
ENSG00000135047	-1.67896	3.55213e-78	2.42553e-76	3145.87	3017.02	3072.34	9854.01	10541.5	9173.45	CTSL
ENSG00000135048	2.06225	1.98122e-78	1.35897e-76	1335.34	1422.86	1428.83	360.978	333.374	307.466	TMEM2
ENSG00000135052	1.68723	7.05211e-37	1.25033e-35	35263.2	34055.7	33911.8	12514.9	10779.7	8759.55	GOLM1
ENSG00000135097	-5.21012	1.43123e-32	2.05844e-31	2.00502	3.68379	9.24475	223.043	177.473	145.132	MSI1
ENSG00000135116	-3.75027	2.42799e-07	6.76703e-07	0	2.76284	3.08158	22.5	24.5128	32.2517	HRK
ENSG00000135124	1.00502	3.71963e-13	1.77091e-12	377.946	407.058	361.572	208.369	184.336	178.459	P2RX4
ENSG00000135144	-2.46137	4.38993e-09	1.44353e-08	13.0326	5.52568	7.19036	46.9565	51.9671	41.9272	DTX1
ENSG00000135164	-1.11159	5.08038e-13	2.39321e-12	215.539	244.051	212.629	416.739	475.548	562.254	DMTF1
ENSG00000135205	-1.93031	9.0956e-08	2.64849e-07	10.0251	16.577	13.3535	45.9782	48.045	59.1281	CCDC146
ENSG00000135218	2.46581	1.36491e-34	2.16884e-33	438.096	465.078	384.171	103.696	69.6163	59.1281	CD36
ENSG00000135245	-1.51465	1.44584e-18	1.00355e-17	964.413	937.524	886.469	2155.11	2353.23	3460.6	HILPDA
ENSG00000135253	-1.33271	0.0183762	0.0271718	6.01505	6.44663	5.13597	13.6956	15.6882	15.0508	KCP
ENSG00000135272	2.17019	5.23411e-91	4.89777e-89	2684.72	2597.07	2598.8	651.521	531.437	567.629	MDFIC
ENSG00000135299	-1.05575	0.0180758	0.0267485	11.0276	12.8933	13.3535	36.1956	18.6297	22.5762	ANKRD6
ENSG00000135315	-1.15064	1.58788e-12	7.1773e-12	128.321	102.225	111.964	242.608	270.621	246.188	CEP162
ENSG00000135316	1.09664	8.35716e-18	5.53215e-17	8649.64	8957.13	9380.34	4874.67	4207.37	3535.86	SYNCRIP
ENSG00000135318	1.34359	6.95363e-29	8.35262e-28	3554.9	3410.26	3428.77	1514.35	1430.57	1149.23	NT5E
ENSG00000135365	-1.47163	1.54802e-39	3.07958e-38	562.407	535.07	580.365	1669.89	1585.49	1395.42	PHF21A
ENSG00000135374	-1.77194	6.33085e-11	2.4869e-10	33.0828	19.3399	38.0062	99.7825	103.934	103.205	ELF5
ENSG00000135406	-4.82132	4.1946e-11	1.6795e-10	4.01003	0.920946	0	55.7608	43.1425	39.7771	PRPH
ENSG00000135407	-1.26444	3.27675e-06	8.03368e-06	46.1154	57.0987	59.5773	86.0869	142.174	163.408	AVIL
ENSG00000135423	-3.6621	4.84417e-06	1.16552e-05	1.00251	0	4.10878	22.5	18.6297	21.5011	GLS2
ENSG00000135424	-3.43595	3.98338e-06	9.67384e-06	3.00753	2.76284	0	20.5435	23.5323	19.351	ITGA7
ENSG00000135451	1.26988	5.16396e-23	4.63472e-22	546.367	567.303	628.643	226.956	259.835	235.437	TROAP
ENSG00000135454	1.7313	1.67208e-24	1.63214e-23	245.615	288.256	279.397	86.0869	82.3629	76.3289	B4GALNT1
ENSG00000135476	1.2711	1.70874e-15	9.70867e-15	971.431	1010.28	1050.82	526.304	386.321	342.943	ESPL1
ENSG00000135519	-6.28183	5.93898e-13	2.78469e-12	1.00251	0.920946	1.02719	84.1303	68.6358	76.3289	KCNH3
ENSG00000135624	1.35687	7.86473e-62	3.36784e-60	12646.6	12395	12512.3	5155.43	4884.91	4620.59	CCT7
ENSG00000135636	1.64794	5.97331e-05	0.000125868	32.0803	30.3912	45.1965	13.6956	9.80511	10.7506	DYSF
ENSG00000135643	1.69601	3.91857e-27	4.3742e-26	1373.44	1359.32	1263.45	505.76	402.99	323.592	KCNMB4
ENSG00000135722	-1.79244	6.52507e-09	2.11263e-08	21.0527	29.4703	24.6527	62.6086	89.2265	109.656	FBXL8
ENSG00000135723	1.39127	5.57999e-37	9.91841e-36	1366.42	1401.68	1406.23	588.912	516.729	484.85	FHOD1
ENSG00000135740	-1.6011	2.26037e-07	6.32778e-07	20.0502	17.498	21.5711	61.6304	52.9476	64.5033	SLC9A5
ENSG00000135744	-1.38282	3.96821e-08	1.19472e-07	33.0828	29.4703	36.979	89.9999	89.2265	79.5541	AGT
ENSG00000135749	-1.59534	4.05554e-36	6.89214e-35	182.457	188.794	165.378	555.652	540.262	526.777	PCNX2
ENSG00000135763	1.44118	7.86799e-31	1.04992e-29	814.037	825.168	847.435	336.521	314.744	263.389	URB2
ENSG00000135821	-1.27738	1.22535e-29	1.53133e-28	7493.75	7031.43	7043.47	19550.5	17541.3	15188.4	GLUL
ENSG00000135828	1.11941	6.02487e-06	1.43332e-05	149.374	144.589	152.025	88.0434	74.5189	41.9272	RNASEL
ENSG00000135829	2.25052	2.59114e-68	1.33603e-66	8710.8	8558.36	8942.75	2128.69	1857.09	1521.2	DHX9
ENSG00000135842	-3.19309	1.64648e-56	6.01423e-55	29.0727	39.6007	35.9518	323.804	338.276	296.715	FAM129A
ENSG00000135862	1.70085	7.98337e-37	1.40885e-35	4448.13	4417.78	4491.92	1615.11	1365.85	1126.66	LAMC1
ENSG00000135919	3.33425	4.38025e-65	2.06212e-63	390.978	380.351	422.177	29.3478	43.1425	46.2274	SERPINE2
ENSG00000135924	-1.01197	5.20736e-14	2.65965e-13	495.239	455.868	425.258	1032.06	947.174	795.541	DNAJB2
ENSG00000135930	1.26733	2.60192e-49	7.61437e-48	2675.7	2609.04	2559.77	1105.43	1043.26	1110.53	EIF4E2
ENSG00000135968	-1.50103	5.71079e-50	1.69082e-48	781.957	748.729	756.015	2162.93	2316.95	1991	GCC2
ENSG00000135976	-1.76149	8.35532e-05	0.00017296	9.02258	23.9446	10.2719	32.2826	47.0645	68.8036	ANKRD36
ENSG00000136002	1.94541	9.68139e-11	3.73151e-10	75.1881	82.8852	71.9036	15.6522	18.6297	25.8013	ARHGEF4
ENSG00000136010	-1.36655	1.02482e-29	1.29244e-28	1228.07	1141.97	1205.93	3272.28	3332.76	2613.46	ALDH1L2
ENSG00000136026	1.47116	1.68563e-17	1.09152e-16	4884.22	4838.65	4837.06	2216.74	1751.19	1282.54	CKAP4
ENSG00000136040	-1.67126	0.00244515	0.00414748	5.01254	8.28852	7.19036	13.6956	32.3569	19.351	PLXNC1
ENSG00000136098	-1.36735	1.29913e-06	3.33167e-06	49.1229	28.5493	35.9518	79.2391	120.603	92.4548	NEK3
ENSG00000136100	1.3851	1.93824e-32	2.76925e-31	625.565	648.346	628.643	239.674	232.381	256.938	VPS36
ENSG00000136108	1.17751	4.01327e-34	6.23332e-33	1415.54	1463.38	1465.81	666.195	654.001	599.881	CKAP2
ENSG00000136141	1.38725	1.19988e-22	1.04835e-21	495.239	507.442	468.401	208.369	194.141	159.108	LRCH1
ENSG00000136143	1.21885	8.91795e-25	8.82999e-24	1495.74	1453.25	1405.2	537.065	680.475	653.634	SUCLA2
ENSG00000136158	-2.18061	1.1991e-51	3.74785e-50	109.273	104.988	110.937	467.608	530.457	475.175	SPRY2
ENSG00000136159	1.82481	1.56892e-62	6.91373e-61	1048.62	1025.01	1091.91	287.608	288.27	318.216	NUDT15
ENSG00000136161	4.04753	1.18477e-07	3.4112e-07	24.0602	32.2331	26.707	1.95652	2.94153	0	RCBTB2
ENSG00000136197	-1.07376	0.0193043	0.0284525	10.0251	13.8142	11.2991	15.6522	26.4738	32.2517	C7orf25
ENSG00000136205	3.16441	1.96626e-120	3.07284e-118	5261.16	5428.06	5256.15	701.412	594.19	481.625	TNS3
ENSG00000136235	2.87131	3.75655e-31	5.09351e-30	197.494	182.347	216.738	37.1739	24.5128	19.351	GPNMB
ENSG00000136327	-1.6853	6.82008e-16	3.98864e-15	56.1405	63.5453	42.115	186.848	171.589	163.408	NKX2-8
ENSG00000136383	1.40215	1.42859e-18	9.92029e-18	290.727	262.47	288.642	114.456	108.837	94.6049	ALPK3
ENSG00000136448	1.08139	2.75731e-36	4.73365e-35	4561.41	4809.18	4755.91	2351.74	2201.25	2122.16	NMT1
ENSG00000136450	2.11856	4.23974e-54	1.42506e-52	8369.94	8378.77	8488.73	1570.11	1956.12	2286.64	SRSF1
ENSG00000136457	-3.88445	2.27016e-13	1.10158e-12	3.00753	10.1304	4.10878	45	79.4214	134.382	CHAD
ENSG00000136514	2.30682	1.58102e-05	3.58889e-05	31.0778	31.3122	48.2781	10.7609	0.980511	10.7506	RTP4
ENSG00000136527	1.20689	5.95186e-29	7.18918e-28	4708.78	4885.62	4945.94	1871.41	2077.7	2351.15	TRA2B
ENSG00000136603	-1.1635	5.68561e-45	1.43408e-43	1535.84	1616.26	1608.59	3448.37	3558.28	3658.41	SKIL
ENSG00000136630	6.15658	8.98538e-07	2.34302e-06	21.0527	27.6284	28.7614	0.97826	0	0	HLX
ENSG00000136636	1.22508	9.94038e-43	2.25241e-41	3571.94	3627.61	3470.89	1570.11	1577.64	1415.85	KCTD3
ENSG00000136689	2.60185	1.40107e-12	6.36466e-12	62.1555	78.2804	55.4685	9.7826	10.7856	11.8256	IL1RN
ENSG00000136695	1.63809	1.01499e-08	3.22563e-08	73.1831	83.8061	65.7404	21.5217	26.4738	23.6512	IL36RN
ENSG00000136717	1.41449	3.5949e-05	7.81741e-05	41.1028	48.8102	52.3869	22.5	15.6882	15.0508	BIN1
ENSG00000136731	1.58132	7.0243e-33	1.0308e-31	3077.7	3085.17	3213.06	1239.46	1009.93	882.621	UGGT1
ENSG00000136802	1.25215	1.99833e-26	2.15606e-25	2265.67	2161.46	2271.13	1060.43	935.408	814.892	LRRC8A
ENSG00000136810	1.41857	1.88411e-17	1.2164e-16	12358.9	12764.3	12361.3	3878.8	4027.94	6117.07	TXN
ENSG00000136824	1.31908	4.05564e-25	4.13168e-24	1492.74	1439.44	1577.77	696.521	587.326	522.477	SMC2
ENSG00000136826	-1.86728	1.27934e-50	3.87096e-49	654.638	656.635	649.187	2737.17	2338.52	2075.93	KLF4
ENSG00000136840	1.95851	3.93975e-59	1.57996e-57	1118.8	1194.47	1195.65	329.674	309.842	262.314	ST6GALNAC4
ENSG00000136842	3.03648	6.74925e-16	3.95026e-15	77.1932	73.6757	64.7132	6.84782	8.8246	10.7506	TMOD1
ENSG00000136866	-1.28003	6.08913e-06	1.44724e-05	29.0727	30.3912	32.8702	74.3478	58.8307	91.3797	ZFP37
ENSG00000136877	1.03373	1.6746e-17	1.0853e-16	2391.99	2467.22	2478.62	1354.89	1210.93	1017	FPGS
ENSG00000136883	-3.02096	2.80863e-34	4.38476e-33	27.0677	24.8656	27.7342	174.13	219.635	252.638	KIF12
ENSG00000136895	-1.53663	6.47658e-08	1.91269e-07	26.0652	23.9446	29.7886	64.5652	91.1875	75.2539	GARNL3
ENSG00000136937	1.84693	1.53715e-92	1.4937e-90	2973.44	2896.38	3069.26	873.586	811.863	798.766	NCBP1
ENSG00000136999	-1.77026	3.27147e-13	1.56344e-12	37.0928	31.3122	43.1422	122.282	147.077	109.656	NOV
ENSG00000137070	-1.25371	0.000802336	0.00145782	32.0803	23.9446	18.4895	41.0869	49.0256	88.1545	IL11RA
ENSG00000137101	-4.7377	1.32408e-08	4.16254e-08	0	0.920946	3.08158	28.3695	27.4543	49.4526	CD72
ENSG00000137135	1.22318	9.62163e-16	5.57121e-15	310.778	335.225	286.587	123.261	143.155	133.307	ARHGEF39
ENSG00000137193	-1.23037	1.01091e-28	1.20475e-27	1270.18	1371.29	1316.86	3391.63	3159.21	2736.02	PIM1
ENSG00000137218	-1.48558	6.19558e-18	4.13193e-17	81.2032	104.067	83.2027	267.065	241.206	245.113	FRS3
ENSG00000137275	1.3189	3.0984e-20	2.35668e-19	642.608	675.054	640.969	305.217	261.796	217.161	RIPK1
ENSG00000137285	-3.83608	4.44382e-13	2.10446e-12	4.01003	1.84189	5.13597	44.0217	55.8891	54.8278	TUBB2B
ENSG00000137310	2.29479	2.9839e-35	4.86376e-34	454.136	489.023	586.528	129.13	98.0511	83.8543	TCF19
ENSG00000137331	1.52809	3.77529e-48	1.07575e-46	1719.3	1759.93	1821.22	672.065	567.716	597.731	IER3
ENSG00000137414	-1.04815	1.79777e-22	1.55196e-21	528.322	515.73	457.101	1031.09	1069.74	1004.1	FAM8A1
ENSG00000137440	3.80757	8.70387e-11	3.37706e-10	43.1079	42.3635	41.0878	3.91304	4.90256	0	FGFBP1
ENSG00000137478	-1.31312	5.94698e-12	2.54374e-11	113.283	91.1737	136.617	312.065	292.192	240.812	FCHSD2
ENSG00000137491	8.74493	4.07293e-13	1.93305e-12	71.1781	84.7271	83.2027	0	0	0	SLCO2B1
ENSG00000137494	-1.10021	7.86478e-12	3.33395e-11	173.434	206.292	171.541	421.63	429.464	331.117	ANKRD42
ENSG00000137496	-1.68043	9.2367e-09	2.94591e-08	29.0727	36.8379	25.6799	71.413	100.993	122.556	IL18BP
ENSG00000137500	-1.03205	4.72284e-09	1.5473e-08	476.192	500.995	423.204	728.804	953.057	1183.64	CCDC90B
ENSG00000137501	-1.13166	1.54992e-21	1.26727e-20	275.69	287.335	297.886	614.347	673.611	597.731	SYTL2
ENSG00000137507	-2.14773	4.854e-53	1.57226e-51	143.359	148.272	157.161	591.847	673.611	723.512	LRRC32
ENSG00000137561	3.00472	2.04206e-60	8.50429e-59	382.958	360.09	349.246	45	50.9866	39.7771	TTPA
ENSG00000137573	-11.3299	6.22554e-52	1.97433e-50	1.00251	0.920946	2.05439	4309.23	3326.87	2472.63	SULF1
ENSG00000137691	-7.93301	8.68783e-11	3.37171e-10	0	0	1.02719	58.6956	79.4214	120.406	C11orf70
ENSG00000137709	-1.80054	1.98843e-16	1.20186e-15	51.1279	37.7588	47.2509	170.217	164.726	137.607	POU2F3
ENSG00000137713	1.86474	1.89771e-56	6.91522e-55	1836.6	1868.6	1841.76	442.173	506.924	575.155	PPP2R1B
ENSG00000137726	-4.20453	2.73268e-09	9.15464e-09	2.00502	0.920946	3.08158	47.9347	25.4933	35.4768	FXYD6
ENSG00000137745	1.0151	0.000341313	0.000650487	53.1329	69.071	63.686	26.413	30.3958	35.4768	MMP13
ENSG00000137747	1.19457	1.12556e-38	2.17631e-37	2341.86	2444.19	2418.01	1078.04	1090.33	978.3	TMPRSS13
ENSG00000137752	4.71295	1.24938e-21	1.02708e-20	87.2182	106.83	96.5562	3.91304	4.90256	2.15011	CASP1
ENSG00000137767	1.80639	1.29126e-93	1.27105e-91	5357.41	5598.43	5391.74	1546.63	1471.75	1656.66	SQOR
ENSG00000137801	1.15693	3.00818e-18	2.04032e-17	6826.08	6775.4	7369.09	3716.41	3034.68	2652.16	THBS1
ENSG00000137804	1.02895	1.86386e-34	2.93704e-33	2658.65	2682.72	2590.58	1345.11	1278.59	1263.19	NUSAP1
ENSG00000137812	1.20087	6.49575e-19	4.60997e-18	607.52	593.09	661.513	286.63	292.192	230.062	KNL1
ENSG00000137831	-1.11015	1.3086e-24	1.28562e-23	535.34	502.837	519.76	1210.11	1111.9	1039.58	UACA
ENSG00000137876	-1.34526	3.62904e-10	1.32433e-09	2970.43	3007.81	2807.32	5293.36	6353.71	10676.4	RSL24D1
ENSG00000137880	1.31599	3.54731e-06	8.67456e-06	70.1756	61.7034	64.7132	23.4782	24.5128	31.1766	GCHFR
ENSG00000137959	1.54105	3.79734e-22	3.21946e-21	384.963	362.853	368.763	131.087	104.915	148.358	IFI44L
ENSG00000137965	2.12931	7.14354e-24	6.74697e-23	325.815	321.41	322.539	52.826	67.6553	102.13	IFI44
ENSG00000137968	-1.43026	4.48354e-31	6.0468e-30	205.514	194.32	193.112	539.999	510.846	547.203	SLC44A5
ENSG00000137975	3.2342	3.77523e-151	1.00401e-148	1916.8	1687.17	1777.05	212.282	177.473	181.684	CLCA2
ENSG00000138028	-2.40318	8.07143e-23	7.15107e-22	38.0953	45.1264	25.6799	212.282	207.868	158.033	CGREF1
ENSG00000138031	1.16527	6.06996e-29	7.32599e-28	1125.82	1166.84	1097.04	537.065	503.983	469.799	ADCY3
ENSG00000138036	-1.39677	1.63931e-16	9.95605e-16	221.554	194.32	203.384	431.413	559.872	639.658	DYNC2LI1
ENSG00000138074	1.68272	2.38436e-59	9.61289e-58	2962.41	2976.5	3009.68	1023.26	926.583	836.393	SLC5A6
ENSG00000138092	1.75179	1.7929e-36	3.11682e-35	704.763	773.595	739.58	258.261	201.985	197.81	CENPO
ENSG00000138134	1.75258	5.78008e-11	2.28237e-10	89.2233	107.751	109.91	33.2608	21.5712	36.5519	STAMBPL1
ENSG00000138160	1.53159	1.19383e-29	1.49441e-28	1550.88	1505.75	1447.32	592.825	540.262	423.572	KIF11
ENSG00000138161	-1.16554	0.0117934	0.0179423	17.0426	11.9723	14.3807	17.6087	29.4153	50.5276	CUZD1
ENSG00000138180	1.33229	6.46041e-44	1.5545e-42	1223.06	1179.73	1188.46	478.369	472.606	475.175	CEP55
ENSG00000138182	1.08214	2.3858e-16	1.43347e-15	960.403	978.045	993.297	495.978	506.924	380.57	KIF20B
ENSG00000138193	-1.47395	4.51836e-14	2.32104e-13	80.2007	72.7548	93.4747	257.282	237.284	188.135	PLCE1
ENSG00000138378	1.03624	0.0138021	0.020771	25.0627	34.075	25.6799	8.80434	17.6492	15.0508	STAT4
ENSG00000138380	-2.49	1.6266e-22	1.40981e-21	33.0828	43.2845	35.9518	158.478	206.888	267.689	CARF
ENSG00000138400	-1.8801	5.4659e-10	1.96578e-09	39.0978	31.3122	23.6255	92.9347	96.0901	158.033	MDH1B
ENSG00000138411	3.37141	2.57007e-16	1.54113e-15	62.1555	70.9129	76.0124	4.8913	7.84409	7.52539	HECW2
ENSG00000138413	1.32944	4.36279e-54	1.46318e-52	7802.52	7554.52	7548.85	2833.04	3100.38	3182.16	IDH1
ENSG00000138439	-1.45769	8.90664e-20	6.62167e-19	263.66	225.632	270.152	819.782	685.377	578.38	FAM117B
ENSG00000138443	-1.05386	5.082e-32	7.11339e-31	929.325	987.255	964.535	1964.35	2074.76	1942.63	ABI2
ENSG00000138448	1.27245	1.08149e-52	3.48076e-51	8681.72	8423.9	8481.54	3423.91	3757.32	3410.08	ITGAV
ENSG00000138468	-2.18151	3.73796e-36	6.37387e-35	131.329	113.276	122.236	476.413	515.749	671.91	SENP7
ENSG00000138600	1.14801	1.72294e-37	3.15435e-36	2268.68	2383.41	2331.73	1013.48	1029.54	1109.46	SPPL2A
ENSG00000138604	1.16529	5.21e-46	1.36405e-44	3707.28	3570.51	3636.27	1574.02	1681.58	1610.43	GLCE
ENSG00000138617	-1.40662	9.10216e-13	4.20285e-12	81.2032	99.4622	81.1483	239.674	266.699	188.135	PARP16
ENSG00000138639	5.03229	1.05357e-26	1.15314e-25	115.288	128.933	153.052	1.95652	3.92204	6.45033	ARHGAP24
ENSG00000138640	1.12777	4.9347e-20	3.72165e-19	464.161	454.027	459.156	208.369	203.946	218.236	FAM13A
ENSG00000138642	1.51786	1.68964e-26	1.82821e-25	815.039	871.215	876.197	354.13	289.251	250.488	HERC6
ENSG00000138668	1.26511	2.11731e-22	1.81746e-21	6758.91	7106.94	7002.38	3413.15	2826.81	2441.45	HNRNPD
ENSG00000138685	4.99351	1.37584e-73	8.58286e-72	392.983	380.351	384.171	11.7391	12.7466	11.8256	FGF2
ENSG00000138738	-1.84164	8.84195e-05	0.000182287	4.01003	11.0514	9.24475	31.3043	30.3958	25.8013	PRDM5
ENSG00000138756	1.20655	4.75736e-09	1.55827e-08	124.311	128.933	128.399	51.8478	61.7722	51.6027	BMP2K
ENSG00000138764	-1.07945	5.67143e-22	4.75779e-21	577.445	520.335	473.536	1124.02	1073.66	1123.43	CCNG2
ENSG00000138772	1.2094	4.23885e-07	1.14683e-06	126.316	99.4622	119.155	40.1087	47.0645	62.3532	ANXA3
ENSG00000138794	1.47532	3.01548e-10	1.1087e-09	184.462	211.818	150.998	50.8695	60.7917	86.0044	CASP6
ENSG00000138821	2.40633	1.83397e-89	1.63536e-87	930.328	962.389	887.496	183.913	171.589	168.784	SLC39A8
ENSG00000138834	-2.94957	2.72106e-59	1.09413e-57	94.2358	119.723	123.263	690.651	910.895	1005.18	MAPK8IP3
ENSG00000138835	1.4607	1.92177e-23	1.77095e-22	653.636	598.615	691.302	270.978	237.284	196.735	RGS3
ENSG00000139055	-2.62011	8.59937e-90	7.75939e-88	358.898	341.671	379.035	2095.43	1987.5	2553.26	ERP27
ENSG00000139112	-1.00687	1.81442e-19	1.32554e-18	1921.81	1999.37	1870.52	4272.06	3971.07	3395.03	GABARAPL1
ENSG00000139146	-1.09126	2.03991e-25	2.10361e-24	2378.95	2307.89	2252.64	4466.73	4843.73	5476.33	SINHCAF
ENSG00000139160	-1.09735	1.05104e-05	2.43322e-05	38.0953	43.2845	39.0334	78.2608	100.993	78.4791	ETFBKMT
ENSG00000139174	3.33923	6.3835e-12	2.72478e-11	58.1455	43.2845	51.3597	7.82608	4.90256	2.15011	PRICKLE1
ENSG00000139211	-1.64158	4.37265e-92	4.22197e-90	1110.78	1144.74	1133	3475.76	3522	3575.63	AMIGO2
ENSG00000139219	3.19864	1.51231e-05	3.4391e-05	18.0452	30.3912	16.4351	0	3.92204	3.22517	COL2A1
ENSG00000139239	-1.28504	6.3641e-09	2.0636e-08	75.1881	87.4899	68.822	153.587	173.55	238.662	RPL14P1
ENSG00000139266	-1.57761	6.57631e-43	1.51735e-41	261.655	283.652	280.424	806.086	871.674	786.941	MARCH9
ENSG00000139269	-3.80357	6.12437e-16	3.59146e-15	9.02258	1.84189	4.10878	67.4999	78.4409	60.2031	INHBE
ENSG00000139289	2.27792	2.74452e-79	1.93508e-77	894.238	963.31	919.339	186.848	206.888	178.459	PHLDA1
ENSG00000139291	2.12187	5.24033e-52	1.66887e-50	654.638	610.588	639.942	168.261	130.408	138.682	TMEM19
ENSG00000139323	-1.72	4.887e-40	9.93057e-39	677.696	602.299	639.942	1896.85	1972.79	2455.43	POC1B
ENSG00000139364	-2.83285	2.58373e-15	1.45331e-14	13.0326	7.36757	10.2719	66.5217	74.5189	76.3289	TMEM132B
ENSG00000139438	1.56208	2.44115e-06	6.07742e-06	59.148	64.4663	78.0668	33.2608	19.6102	15.0508	FAM222A
ENSG00000139508	1.91991	4.52522e-64	2.06e-62	922.308	911.737	983.025	253.369	234.342	256.938	SLC46A3
ENSG00000139537	-1.4587	2.81167e-05	6.19688e-05	17.0426	18.4189	18.4895	41.0869	43.1425	64.5033	CCDC65
ENSG00000139547	4.10791	1.56286e-67	7.7932e-66	337.845	344.434	325.621	19.5652	23.5323	15.0508	RDH16
ENSG00000139618	1.2288	4.14467e-25	4.21954e-24	798.999	765.307	833.054	305.217	358.867	359.069	BRCA2
ENSG00000139625	-1.73146	2.64949e-40	5.44618e-39	252.632	258.786	283.506	797.282	859.908	982.601	MAP3K12
ENSG00000139645	1.49001	1.46709e-57	5.57386e-56	2686.72	2782.18	2821.7	1056.52	945.213	949.274	ANKRD52
ENSG00000139668	1.0215	4.33382e-11	1.73067e-10	450.126	419.031	412.932	169.239	227.479	235.437	WDFY2
ENSG00000139684	1.17889	2.73167e-24	2.63923e-23	715.791	672.291	632.752	294.456	294.153	304.241	ESD
ENSG00000139687	1.42535	7.48291e-35	1.2029e-33	1177.95	1121.71	1144.29	464.673	441.23	375.194	RB1
ENSG00000139714	-4.22498	2.12034e-16	1.27802e-15	5.01254	0.920946	5.13597	75.326	62.7527	64.5033	MORN3
ENSG00000139734	1.91904	1.42282e-41	3.07244e-40	983.461	880.425	939.883	292.5	238.264	209.636	DIAPH3
ENSG00000139737	-2.89967	1.49074e-09	5.1488e-09	9.02258	3.68379	5.13597	34.2391	53.9281	44.0773	SLAIN1
ENSG00000139800	1.03179	0.0011572	0.00205988	45.1129	53.4149	74.9852	33.2608	23.5323	27.9514	ZIC5
ENSG00000139890	-2.39522	4.50597e-09	1.48009e-08	9.02258	17.498	9.24475	50.8695	50.0061	89.2296	REM2
ENSG00000139908	-1.00836	0.00938592	0.0144992	19.0477	14.7351	28.7614	33.2608	34.3179	58.053	TSSK4
ENSG00000139926	1.42177	3.02891e-29	3.72386e-28	677.696	700.84	756.015	267.065	291.212	237.587	FRMD6
ENSG00000139946	1.39219	1.20597e-29	1.50836e-28	819.049	823.326	891.604	342.391	340.237	281.665	PELI2
ENSG00000139998	1.54008	4.0975e-39	8.01471e-38	1851.63	1921.09	1894.15	712.173	680.475	554.729	RAB15
ENSG00000140057	-1.71141	1.00847e-28	1.20279e-27	232.582	211.818	220.847	809.999	776.565	590.205	AK7
ENSG00000140092	1.7377	2.30011e-11	9.36286e-11	92.2308	96.6994	93.4747	24.4565	34.3179	25.8013	FBLN5
ENSG00000140104	-1.79866	5.13535e-44	1.2396e-42	254.637	269.837	261.935	823.695	888.343	1025.6	CLBA1
ENSG00000140263	1.14713	1.25497e-32	1.81527e-31	3094.74	3091.62	2940.86	1426.3	1441.35	1252.44	SORD
ENSG00000140365	1.30118	4.28412e-44	1.03909e-42	1949.88	2015.03	1944.48	822.717	748.13	827.793	COMMD4
ENSG00000140398	-2.75693	2.67459e-20	2.04252e-19	17.0426	29.4703	28.7614	118.369	184.336	207.486	NEIL1
ENSG00000140443	-1.66876	3.90367e-42	8.61363e-41	830.077	861.085	840.245	3031.63	2712.09	2303.84	IGF1R
ENSG00000140450	1.12456	4.45867e-13	2.11084e-12	235.589	237.604	240.363	104.674	108.837	113.956	ARRDC4
ENSG00000140451	1.23585	1.92387e-05	4.32443e-05	62.1555	62.6244	63.686	21.5217	25.4933	33.3267	PIF1
ENSG00000140465	-5.27409	4.24763e-37	7.62913e-36	5.01254	8.28852	3.08158	250.435	231.401	161.258	CYP1A1
ENSG00000140470	1.68039	4.18858e-05	9.02426e-05	39.0978	42.3635	28.7614	8.80434	10.7856	15.0508	ADAMTS17
ENSG00000140511	-3.94121	3.5987e-07	9.81693e-07	1.00251	2.76284	1.02719	21.5217	22.5518	31.1766	HAPLN3
ENSG00000140527	-1.44095	0.00153905	0.00268846	11.0276	20.2608	7.19036	23.4782	41.1815	40.8521	WDR93
ENSG00000140543	-1.80082	9.01369e-09	2.87903e-08	28.0702	34.996	18.4895	94.8912	70.5968	120.406	DET1
ENSG00000140563	3.43761	2.93892e-12	1.29546e-11	52.1304	42.3635	58.5501	3.91304	6.86358	3.22517	MCTP2
ENSG00000140632	1.11288	8.14366e-22	6.76808e-21	2346.87	2330.92	2412.88	1143.59	1198.18	935.298	GLYR1
ENSG00000140807	1.9025	9.80729e-07	2.54836e-06	48.1204	36.8379	43.1422	13.6956	11.7661	8.60044	NKD1
ENSG00000140848	1.40273	6.73991e-26	7.12484e-25	595.49	609.667	596.8	261.195	203.946	216.086	CPNE2
ENSG00000140853	2.20702	2.79931e-16	1.67264e-15	117.293	128.012	143.807	20.5435	24.5128	39.7771	NLRC5
ENSG00000140961	1.85319	6.73351e-62	2.89981e-60	1085.72	1088.56	1160.73	317.934	322.588	281.665	OSGIN1
ENSG00000140983	1.12474	1.13434e-29	1.42229e-28	1235.09	1212.89	1245.99	566.412	530.457	597.731	RHOT2
ENSG00000140990	1.06971	3.41947e-32	4.82643e-31	2286.72	2132.91	2234.15	1057.5	1010.91	1101.93	NDUFB10
ENSG00000140995	1.23446	5.20044e-24	4.95497e-23	580.452	573.75	574.202	245.543	264.738	223.612	DEF8
ENSG00000141068	-2.25938	1.37277e-30	1.80955e-29	49.1229	47.8892	68.822	240.652	269.641	281.665	KSR1
ENSG00000141367	1.27466	1.86756e-20	1.44146e-19	22393	22344	23521.7	11104.2	9478.6	7628.59	CLTC
ENSG00000141391	-1.97626	3.20064e-13	1.53104e-12	22.0552	21.1818	29.7886	89.9999	104.915	91.3797	PRELID3A
ENSG00000141401	1.54897	7.46186e-41	1.57103e-39	5003.52	4929.83	4883.28	1905.65	1703.15	1453.48	IMPA2
ENSG00000141404	2.19277	2.51182e-22	2.15001e-21	146.366	172.217	194.14	36.1956	36.2789	39.7771	GNAL
ENSG00000141429	1.19283	3.26326e-40	6.68484e-39	3794.49	3700.36	3624.97	1739.35	1569.8	1554.53	GALNT1
ENSG00000141441	1.03094	4.36254e-21	3.48062e-20	1210.03	1211.97	1240.85	665.217	569.677	556.879	GAREM1
ENSG00000141446	-1.26364	1.38941e-35	2.30438e-34	664.663	710.971	752.933	1631.74	1800.22	1678.16	ESCO1
ENSG00000141447	1.23318	3.01645e-20	2.29665e-19	1386.47	1307.74	1264.48	664.238	527.515	491.3	OSBPL1A
ENSG00000141499	1.09113	2.93288e-16	1.74762e-15	472.181	540.596	508.461	262.174	234.342	217.161	WRAP53
ENSG00000141519	-1.21	2.04648e-23	1.88244e-22	279.7	238.525	276.315	611.412	622.625	602.031	CCDC40
ENSG00000141522	1.05716	3.44141e-18	2.32791e-17	4861.16	5085.47	5035.31	2726.41	2441.47	2030.78	ARHGDIA
ENSG00000141540	-1.8217	2.53711e-13	1.22484e-12	31.0778	26.7074	30.8158	98.8042	113.739	99.9802	TTYH2
ENSG00000141542	-1.44428	1.04882e-17	6.90061e-17	176.441	151.035	122.236	364.891	412.795	447.223	RAB40B
ENSG00000141574	3.52435	7.76095e-40	1.56032e-38	213.534	186.031	214.684	23.4782	17.6492	11.8256	SECTM1
ENSG00000141622	2.22605	1.72352e-19	1.26095e-18	120.301	134.458	123.263	27.3913	23.5323	30.1016	RNF165
ENSG00000141655	1.97495	1.44974e-34	2.29641e-33	391.981	428.24	413.959	123.261	102.954	87.0795	TNFRSF11A
ENSG00000141664	2.23378	3.88961e-76	2.58608e-74	1666.17	1897.15	1962.97	433.369	376.516	364.444	ZCCHC2
ENSG00000141665	-1.67806	7.77208e-07	2.04118e-06	12.0301	16.577	22.5983	48.913	59.8112	54.8278	FBXO15
ENSG00000141738	-1.69254	1.20746e-46	3.25693e-45	36183.5	36568	36403.8	133995	118493	100327	GRB7
ENSG00000141750	-1.64083	4.74169e-30	6.09663e-29	463.159	457.71	436.558	1650.32	1419.78	1162.13	STAC2
ENSG00000141753	-3.28296	6.00327e-108	7.33899e-106	2216.55	2050.03	1933.18	24240.3	19904.4	16200	IGFBP4
ENSG00000141756	-4.81643	3.85403e-252	3.43666e-249	71.1781	70.9129	68.822	2084.67	2012.01	1846.95	FKBP10
ENSG00000141873	1.50125	1.0867e-24	1.07178e-23	720.804	656.635	661.513	285.652	229.44	204.261	SLC39A3
ENSG00000141959	1.34283	5.27995e-23	4.73602e-22	9401.52	9576.92	9637.14	4439.34	3775.95	3064.98	PFKL
ENSG00000142025	2.42563	1.057e-05	2.44663e-05	27.0677	24.8656	23.6255	5.86956	5.88307	2.15011	DMRTC2
ENSG00000142039	1.10447	1.17792e-20	9.2215e-20	1413.54	1501.14	1487.38	769.891	677.533	598.806	CCDC97
ENSG00000142046	-2.25729	1.33457e-08	4.19202e-08	14.0351	6.44663	13.3535	45	48.045	67.7285	TMEM91
ENSG00000142102	-1.28401	3.20043e-06	7.86402e-06	57.143	75.5176	73.958	103.696	186.297	213.936	PGGHG
ENSG00000142149	2.83047	2.93998e-33	4.40823e-32	182.457	184.189	184.895	29.3478	28.4348	19.351	HUNK
ENSG00000142168	1.03481	2.91068e-32	4.1275e-31	7354.4	7216.54	7243.77	3485.54	3345.5	3817.52	SOD1
ENSG00000142173	-1.06578	0.00298416	0.0049991	21.0527	13.8142	17.4623	36.1956	33.3374	39.7771	COL6A2
ENSG00000142185	1.9106	5.93737e-82	4.36916e-80	1476.69	1544.43	1592.15	410.869	396.127	420.347	TRPM2
ENSG00000142227	-1.82396	2.83313e-22	2.41821e-21	64.1605	58.9406	54.4413	193.695	226.498	208.561	EMP3
ENSG00000142233	-2.52323	5.04868e-05	0.000107611	5.01254	0.920946	5.13597	20.5435	21.5712	20.4261	NTN5
ENSG00000142303	-3.69933	1.3354e-14	7.07897e-14	5.01254	1.84189	8.21755	49.8913	71.5773	70.9537	ADAMTS10
ENSG00000142347	-1.3908	4.42629e-05	9.50534e-05	17.0426	15.6561	19.5167	39.1304	46.084	51.6027	MYO1F
ENSG00000142507	1.20905	1.02937e-45	2.6583e-44	2544.37	2529.84	2476.57	1125.98	1090.33	1049.25	PSMB6
ENSG00000142541	-1.04513	2.59501e-11	1.05097e-10	30026.1	29876.4	28922.7	50856.8	54415.4	78025.4	RPL13A
ENSG00000142549	2.85379	4.34094e-21	3.46521e-20	113.283	164.849	157.161	27.3913	20.5907	11.8256	IGLON5
ENSG00000142552	-3.28515	3.92093e-29	4.78948e-28	35.0878	23.0237	13.3535	286.63	224.537	185.985	RCN3
ENSG00000142609	-3.2918	5.38541e-11	2.13152e-10	5.01254	2.76284	11.2991	37.1739	66.6748	80.6292	CFAP74
ENSG00000142621	-1.98857	2.86557e-05	6.30741e-05	5.01254	11.0514	6.16316	30.3261	25.4933	33.3267	FHAD1
ENSG00000142623	-1.87461	6.48112e-22	5.41606e-21	56.1405	53.4149	57.5229	179.022	221.596	211.786	PADI1
ENSG00000142657	1.53642	2.8534e-41	6.10081e-40	22366	23321.1	22992.7	8950.1	7879.39	6845.95	PGD
ENSG00000142669	1.45074	3.91883e-28	4.56966e-27	1018.55	1136.45	1087.8	462.717	360.828	362.294	SH3BGRL3
ENSG00000142677	1.14236	0.00220338	0.00376265	36.0903	37.7588	42.115	23.4782	10.7856	18.2759	IL22RA1
ENSG00000142694	-2.15349	4.37588e-27	4.87033e-26	46.1154	40.5216	43.1422	198.587	194.141	183.834	EVA1B
ENSG00000142733	1.34429	3.54055e-16	2.09981e-15	294.737	318.647	283.506	137.935	112.759	102.13	MAP3K6
ENSG00000142765	-1.71685	2.17662e-50	6.54669e-49	250.627	248.656	275.288	821.738	833.435	890.146	SYTL1
ENSG00000142867	-1.0906	3.81785e-26	4.06139e-25	746.869	830.694	835.109	1656.19	1649.22	1834.04	BCL10
ENSG00000142892	1.22981	2.24488e-40	4.62996e-39	2123.31	2076.73	2066.71	831.521	920.7	920.247	PIGK
ENSG00000142920	-1.12913	0.0260091	0.0374855	11.0276	10.1304	9.24475	12.7174	33.3374	20.4261	AZIN2
ENSG00000142945	1.83677	4.32859e-28	5.02813e-27	3424.57	3424.08	3359.95	1151.41	1012.87	692.336	KIF2C
ENSG00000142949	1.0433	1.95178e-10	7.31627e-10	16551.4	16627.7	16557.3	10021.3	8069.61	6040.74	PTPRF
ENSG00000143036	1.9417	1.05625e-35	1.76534e-34	478.197	452.185	388.279	120.326	104.915	118.256	SLC44A3
ENSG00000143127	-2.47565	2.22098e-11	9.06266e-11	12.0301	9.20946	9.24475	59.6739	56.8696	52.6777	ITGA10
ENSG00000143147	2.20637	1.36199e-13	6.74942e-13	86.2157	89.3318	94.5019	13.6956	26.4738	18.2759	GPR161
ENSG00000143153	1.55753	6.35639e-69	3.38093e-67	11269.2	11325.8	11143	4039.24	3911.26	3510.06	ATP1B1
ENSG00000143158	1.47516	2.82223e-37	5.11748e-36	1853.64	1902.68	1894.15	616.304	640.274	777.265	MPC2
ENSG00000143178	-2.13394	1.65616e-10	6.23746e-10	24.0602	13.8142	11.2991	67.4999	67.6553	80.6292	TBX19
ENSG00000143248	1.65554	8.83378e-16	5.13464e-15	155.389	178.664	155.106	45.9782	58.8307	50.5276	RGS5
ENSG00000143333	-3.13962	5.62685e-23	5.03526e-22	9.02258	22.1027	12.3263	126.196	112.759	148.358	RGS16
ENSG00000143344	1.31839	1.26299e-16	7.73252e-16	363.911	403.375	320.485	128.152	155.901	152.658	RGL1
ENSG00000143365	-1.6013	2.32525e-37	4.2366e-36	268.672	314.043	306.104	974.347	898.148	824.568	RORC
ENSG00000143368	1.34352	8.66171e-21	6.83158e-20	3124.82	3394.61	3438.02	1518.26	1366.83	1037.43	SF3B4
ENSG00000143387	-1.70851	8.61461e-08	2.51471e-07	15.0376	29.4703	29.7886	62.6086	86.285	94.6049	CTSK
ENSG00000143401	1.50061	4.71526e-33	7.00084e-32	4914.3	5071.65	5032.22	2041.63	1776.69	1487.88	ANP32E
ENSG00000143416	1.26684	4.31447e-20	3.26037e-19	2205.52	2235.14	2213.6	1067.28	955.998	740.713	SELENBP1
ENSG00000143434	-1.77499	4.85432e-08	1.45284e-07	20.0502	24.8656	26.707	55.7608	82.3629	107.506	SEMA6C
ENSG00000143450	1.83067	1.3624e-19	1.0045e-18	172.431	169.454	194.14	50.8695	44.123	55.9029	OAZ3
ENSG00000143452	-1.15469	5.49208e-05	0.000116472	35.0878	38.6798	49.3053	71.413	81.3824	121.481	HORMAD1
ENSG00000143476	1.93463	2.1652e-61	9.19393e-60	1870.68	1872.28	1897.23	560.543	479.47	434.322	DTL
ENSG00000143493	1.46814	3.24009e-42	7.20185e-41	1082.71	1051.72	1036.44	388.369	352.004	406.371	INTS7
ENSG00000143507	1.10038	6.27281e-19	4.45593e-18	747.871	744.125	737.525	395.217	322.588	321.442	DUSP10
ENSG00000143512	1.74738	3.32181e-44	8.08271e-43	1414.54	1382.34	1432.94	468.586	437.308	352.618	HHIPL2
ENSG00000143515	-2.29753	1.85255e-70	1.03627e-68	171.429	163.008	194.14	929.347	842.259	823.493	ATP8B2
ENSG00000143537	1.27284	1.96509e-24	1.91199e-23	6416.05	7051.69	7147.22	3279.13	2804.26	2446.83	ADAM15
ENSG00000143546	4.78436	1.71599e-103	1.97066e-101	1273.19	1321.56	1278.86	37.1739	30.3958	74.1788	S100A8
ENSG00000143554	2.51685	5.49116e-54	1.83754e-52	521.304	481.655	576.256	95.8695	102.954	76.3289	SLC27A3
ENSG00000143590	-1.44115	1.58468e-09	5.44973e-09	47.1179	32.2331	47.2509	125.217	112.759	104.28	EFNA3
ENSG00000143641	1.1766	1.42975e-11	5.92011e-11	2661.66	2618.25	2682	1444.89	1235.44	840.693	GALNT2
ENSG00000143653	-2.28415	7.28675e-54	2.42769e-52	126.316	169.454	125.318	673.043	707.929	675.135	SCCPDH
ENSG00000143669	1.50638	1.32857e-18	9.24695e-18	221.554	210.897	212.629	74.3478	78.4409	74.1788	LYST
ENSG00000143702	-1.07855	7.03107e-18	4.66859e-17	454.136	490.864	484.836	1108.37	1035.42	875.095	CEP170
ENSG00000143776	1.4123	1.79401e-48	5.13121e-47	1483.71	1407.21	1459.64	551.739	562.813	519.252	CDC42BPA
ENSG00000143799	1.07521	7.7046e-08	2.25951e-07	5056.65	5070.73	5123.64	3294.78	2262.04	1680.31	PARP1
ENSG00000143801	1.40955	1.35067e-24	1.32437e-23	414.036	471.525	473.536	180.978	160.804	169.859	PSEN2
ENSG00000143811	-1.25195	5.16237e-27	5.72887e-26	1181.96	1185.26	1155.59	3160.76	2772.89	2455.43	PYCR2
ENSG00000143816	2.18096	1.92108e-58	7.50558e-57	536.342	555.331	541.331	115.435	128.447	116.106	WNT9A
ENSG00000143819	1.71119	1.08014e-35	1.80328e-34	16393	16945.4	17227.1	6134.67	5090.81	4216.37	EPHX1
ENSG00000143845	-1.34217	8.12069e-24	7.64606e-23	162.406	163.008	157.161	422.608	414.756	385.945	ETNK2
ENSG00000143878	1.48559	4.14498e-34	6.42472e-33	8590.5	8822.67	8755.8	3628.37	3027.82	2687.64	RHOB
ENSG00000143924	-1.08161	1.50889e-30	1.9838e-29	4459.16	4569.74	4565.88	10043.8	10052.2	8674.62	EML4
ENSG00000143942	2.09593	1.63965e-19	1.20249e-18	192.482	206.292	196.194	35.2174	39.2204	65.5784	CHAC2
ENSG00000143977	1.16023	3.42786e-09	1.1363e-08	2154.39	2184.49	2086.23	730.76	817.746	1327.69	SNRPG
ENSG00000144026	-1.11106	5.36122e-13	2.52002e-12	178.447	199.845	214.684	377.608	413.776	490.225	ZNF514
ENSG00000144040	2.20825	2.95845e-46	7.82673e-45	609.525	570.987	610.153	156.522	121.583	108.581	SFXN5
ENSG00000144043	2.09123	2.20316e-82	1.64521e-80	1717.3	1809.66	1877.71	464.673	400.049	403.146	TEX261
ENSG00000144061	-1.41523	3.64296e-12	1.5878e-11	87.2182	69.071	59.5773	174.13	217.673	183.834	NPHP1
ENSG00000144063	4.19271	9.32761e-30	1.18522e-28	119.299	151.956	171.541	11.7391	4.90256	7.52539	MALL
ENSG00000144136	1.26331	2.28214e-37	4.16305e-36	1367.42	1330.77	1431.91	542.934	584.385	593.431	SLC20A1
ENSG00000144161	-2.12702	1.94828e-35	3.21021e-34	103.258	87.4899	92.4475	347.282	444.172	445.073	ZC3H8
ENSG00000144199	-1.26437	1.69264e-19	1.23955e-18	144.361	155.64	156.134	348.261	356.906	391.32	FAHD2B
ENSG00000144278	-3.04063	1.73172e-20	1.34071e-19	10.0251	14.7351	10.2719	97.826	104.915	87.0795	GALNT13
ENSG00000144290	-2.74268	2.00267e-16	1.2095e-15	13.0326	12.8933	10.2719	77.2825	91.1875	74.1788	SLC4A10
ENSG00000144355	-3.50459	1.10008e-48	3.16433e-47	16.0401	23.9446	22.5983	245.543	234.342	232.212	DLX1
ENSG00000144357	1.21472	4.82766e-19	3.45526e-18	1127.82	1085.8	1113.48	564.456	464.762	403.146	UBR3
ENSG00000144369	-1.75655	2.01832e-29	2.49762e-28	119.299	102.225	104.774	354.13	344.159	404.221	FAM171B
ENSG00000144451	-1.10004	8.6734e-17	5.37971e-16	228.572	217.343	187.977	455.869	463.782	439.698	SPAG16
ENSG00000144452	-1.25657	1.13865e-21	9.37072e-21	1059.65	1122.63	1103.21	2949.45	2738.57	2160.86	ABCA12
ENSG00000144504	-1.08404	6.80161e-12	2.89378e-11	147.369	137.221	145.862	261.195	324.549	326.817	ANKMY1
ENSG00000144642	1.97872	0.00222783	0.0038014	11.0276	19.3399	17.4623	4.8913	1.96102	5.37528	RBMS3
ENSG00000144649	-1.74784	9.44979e-33	1.37475e-31	153.384	124.328	124.29	423.587	464.762	461.199	FAM198A
ENSG00000144674	-1.33609	1.72323e-22	1.49101e-21	1778.45	1894.39	2020.49	5448.91	5015.31	3907.83	GOLGA4
ENSG00000144681	2.68402	6.01995e-45	1.51589e-43	362.908	409.821	411.905	63.5869	45.1035	76.3289	STAC
ENSG00000144713	-1.02387	2.74246e-09	9.18335e-09	9087.74	9195.65	9113.27	15080.9	16059.8	24568.2	RPL32
ENSG00000144747	-1.05825	4.10432e-28	4.77494e-27	1509.78	1399.84	1564.42	3252.71	3155.29	2905.87	TMF1
ENSG00000144815	1.06069	1.2578e-15	7.21907e-15	449.124	465.999	467.373	246.521	200.024	216.086	NXPE3
ENSG00000144843	1.14721	0.0300419	0.0428093	15.0376	13.8142	22.5983	7.82608	8.8246	6.45033	ADPRH
ENSG00000144857	1.68526	0.0024148	0.00410197	24.0602	31.3122	12.3263	5.86956	9.80511	5.37528	BOC
ENSG00000144893	-1.73353	2.25016e-16	1.35304e-15	61.153	45.1264	48.2781	164.348	156.882	192.435	MED12L
ENSG00000144908	4.30647	6.90069e-43	1.58496e-41	190.477	216.422	210.575	13.6956	11.7661	5.37528	ALDH1L1
ENSG00000144935	-2.12546	2.28895e-05	5.10268e-05	6.01505	4.60473	10.2719	26.413	40.201	23.6512	TRPC1
ENSG00000144959	1.48672	3.26431e-57	1.23401e-55	1703.26	1763.61	1762.67	652.499	607.917	605.256	NCEH1
ENSG00000145014	-1.2342	1.17727e-16	7.23694e-16	185.464	141.826	164.351	401.087	362.789	391.32	TMEM44
ENSG00000145063	-6.42445	1.27414e-13	6.33061e-13	1.00251	0	2.05439	84.1303	86.285	82.7793	AC062028.1
ENSG00000145075	-1.82388	4.50398e-06	1.08702e-05	20.0502	13.8142	17.4623	33.2608	66.6748	81.7042	CCDC39
ENSG00000145087	1.42424	3.18857e-42	7.09772e-41	1068.67	1062.77	1089.85	411.847	416.717	370.894	STXBP5L
ENSG00000145088	-1.72852	3.35791e-09	1.11457e-08	22.0552	23.0237	25.6799	68.4782	70.5968	95.6799	EAF2
ENSG00000145198	-2.95706	7.13092e-17	4.44298e-16	12.0301	10.1304	9.24475	66.5217	87.2655	90.3047	VWA5B2
ENSG00000145246	2.21646	3.25833e-31	4.44983e-30	255.64	245.893	300.968	64.5652	50.9866	56.9779	ATP10D
ENSG00000145287	6.87895	1.13707e-42	2.57266e-41	335.84	370.22	362.6	1.95652	4.90256	2.15011	PLAC8
ENSG00000145358	5.83154	5.54997e-06	1.32554e-05	13.0326	22.1027	26.707	0	0.980511	0	DDIT4L
ENSG00000145375	2.04774	4.18052e-53	1.35701e-51	548.372	587.564	589.609	148.696	139.233	129.007	SPATA5
ENSG00000145386	1.77249	4.29465e-69	2.31682e-67	2350.88	2311.58	2259.83	688.695	723.617	612.782	CCNA2
ENSG00000145390	-1.12962	1.48199e-24	1.44845e-23	766.919	708.208	725.199	1449.78	1748.25	1615.81	USP53
ENSG00000145391	1.42179	1.25066e-56	4.59049e-55	5950.89	5605.8	5940.26	2305.76	2187.52	2036.16	SETD7
ENSG00000145416	-1.15577	0.00492333	0.00797274	11.0276	16.577	21.5711	23.4782	43.1425	43.0022	MARCH1
ENSG00000145425	-1.0754	0.00380705	0.00627499	16479.2	16319.2	15660.6	23309	27424.9	51384.4	RPS3A
ENSG00000145431	-2.01729	0.000453269	0.000850278	5.01254	6.44663	3.08158	18.5869	24.5128	16.1258	PDGFC
ENSG00000145439	-1.53768	9.61252e-30	1.21938e-28	430.076	353.643	330.757	974.347	1131.51	1129.88	CBR4
ENSG00000145491	-3.65156	1.63511e-10	6.16125e-10	2.00502	5.52568	2.05439	47.9347	39.2204	35.4768	ROPN1L
ENSG00000145494	1.03937	3.60728e-23	3.27835e-22	1751.38	1843.73	1849.98	977.282	840.298	831.018	NDUFS6
ENSG00000145545	1.26604	1.16325e-30	1.54006e-29	1235.09	1171.44	1250.1	507.717	460.84	552.579	SRD5A1
ENSG00000145555	1.35098	2.63736e-21	2.12658e-20	1991.98	1972.67	2160.19	965.543	766.76	667.609	MYO10
ENSG00000145623	5.45767	2.28493e-286	3.14884e-283	2217.55	2325.39	2377.95	47.9347	55.8891	53.7528	OSMR
ENSG00000145632	2.21816	4.41333e-119	6.62393e-117	5587.98	5579.09	5538.63	1285.43	1217.79	1085.81	PLK2
ENSG00000145687	-1.46999	5.43849e-24	5.17852e-23	206.517	244.972	179.759	545.869	593.209	612.782	SSBP2
ENSG00000145794	2.51574	2.12956e-05	4.76347e-05	27.0677	16.577	25.6799	3.91304	4.90256	3.22517	MEGF10
ENSG00000145819	1.94745	1.80229e-42	4.04156e-41	533.335	479.813	475.591	134.022	135.311	116.106	ARHGAP26
ENSG00000145882	-1.1725	1.81214e-15	1.02846e-14	143.359	155.64	155.106	308.152	370.633	345.093	PCYOX1L
ENSG00000145907	1.08153	2.73207e-28	3.20305e-27	5960.92	5783.54	5742.02	2929.89	2862.11	2469.4	G3BP1
ENSG00000145908	-1.27224	0.00696225	0.0109915	8.02007	8.28852	12.3263	17.6087	23.5323	27.9514	ZNF300
ENSG00000145911	-1.19447	7.85118e-26	8.27075e-25	711.781	688.868	747.797	1784.35	1673.73	1456.7	N4BP3
ENSG00000145919	-1.05453	3.16128e-13	1.51268e-12	739.851	767.148	703.628	1335.32	1396.25	1862	BOD1
ENSG00000146063	1.48073	3.09335e-54	1.04205e-52	1553.89	1579.42	1589.07	532.173	575.56	584.83	TRIM41
ENSG00000146067	-1.77048	1.59138e-16	9.66882e-16	321.805	358.248	392.388	808.043	1266.82	1584.63	FAM193B
ENSG00000146070	-1.8974	0.000798602	0.00145156	5.01254	5.52568	5.13597	25.4348	14.7077	18.2759	PLA2G7
ENSG00000146072	1.6039	1.26751e-33	1.93691e-32	20532.4	20500.3	21058.5	7922.93	6946.92	5555.89	TNFRSF21
ENSG00000146151	-2.25083	4.17484e-07	1.13133e-06	6.01505	5.52568	13.3535	35.2174	38.2399	44.0773	HMGCLL1
ENSG00000146215	-1.17795	0.000174268	0.000345686	20.0502	19.3399	27.7342	47.9347	52.9476	50.5276	CRIP3
ENSG00000146243	-2.57479	3.40753e-19	2.45391e-18	26.0652	23.0237	35.9518	154.565	128.447	222.536	IRAK1BP1
ENSG00000146250	2.48296	1.00052e-15	5.78445e-15	81.2032	81.0433	86.2843	14.6739	13.7272	16.1258	PRSS35
ENSG00000146281	2.25579	1.30092e-68	6.82374e-67	649.625	666.765	640.969	128.152	143.155	138.682	PM20D2
ENSG00000146376	1.56077	4.6275e-05	9.90579e-05	35.0878	34.075	47.2509	11.7391	13.7272	13.9757	ARHGAP18
ENSG00000146409	1.25054	1.46197e-29	1.81954e-28	755.891	761.623	764.232	299.348	338.276	321.442	SLC18B1
ENSG00000146463	1.05697	2.92651e-24	2.82207e-23	2151.38	2203.82	2254.69	1169.02	1039.34	967.55	ZMYM4
ENSG00000146540	1.01877	1.53356e-22	1.33299e-21	1064.66	1059.09	1032.33	524.347	480.45	553.654	C7orf50
ENSG00000146556	-1.73427	2.86948e-08	8.75221e-08	25.0627	24.8656	18.4895	55.7608	82.3629	90.3047	WASH2P
ENSG00000146666	2.23643	0.00351587	0.00583502	16.0401	23.0237	14.3807	1.95652	0	9.6755	LINC00525
ENSG00000146674	2.82545	1.86746e-168	6.43383e-166	2433.09	2405.51	2462.18	372.717	322.588	334.342	IGFBP3
ENSG00000146677	-1.09942	0.0306528	0.0436272	20.0502	6.44663	12.3263	22.5	18.6297	41.9272	AC004453.1
ENSG00000146830	-1.28422	3.88162e-22	3.28907e-21	398.998	439.291	447.857	962.608	962.862	1208.36	GIGYF1
ENSG00000146859	1.32458	2.26958e-19	1.64773e-18	424.061	482.576	448.884	202.5	184.336	153.733	TMEM140
ENSG00000146918	1.35298	1.63046e-18	1.12602e-17	1834.59	1715.72	1758.56	836.412	702.046	538.603	NCAPG2
ENSG00000146955	1.73739	0.00201527	0.003457	21.0527	24.8656	18.4895	6.84782	1.96102	10.7506	RAB19
[truncated: 3,024 more rows]

## Sheet: HCC1954 AR vs HCC1954 + A
ID	log2 Fold-Change	p-value	p-adj	HCC1954-AR_sample1	HCC1954-AR_sample2	HCC1954-AR_sample3	HCC1954-Alpelisib_sample1	HCC1954-Alpelisib_sample2	HCC1954-Alpelisib_sample3	Gene Name
[truncated: 1,364 more rows]

[truncated: 1 more sheets: HCC1954 ATR vs HCC1954 + AT]
